# Supplementary material for: HEARTSVG: a fast and accurate method for identifying spatially variable genes in large-scale spatial transcriptomics
Source: Nat Commun. 2024 Jul 7;15:5700. doi: 10.1038/s41467-024-49846-1 (PMC11228050; doi:10.1038/s41467-024-49846-1)
Supplement: Supplementary file 4 — Source Data [file 41467_2024_49846_MOESM4_ESM.xlsx]

## Sheet: Fig.2a
pattern	method	N	family	f1_score
Hotspot	HEARTSVG	1500	ZINB	0.490061
Hotspot	scGCO	1500	ZINB	0
Hotspot	SPARK	1500	ZINB	2.22e-05
Hotspot	SPARK-X	1500	ZINB	0.158985
Hotspot	SpatialDE	1500	ZINB	1.33112e-05
Hotspot	squidpy	1500	ZINB	0.107522
Hotspot	HEARTSVG	3000	ZINB	0.80986
Hotspot	scGCO	3000	ZINB	0
Hotspot	SPARK	3000	ZINB	1.776e-05
Hotspot	SPARK-X	3000	ZINB	0.524914
Hotspot	SpatialDE	3000	ZINB	4.44e-06
Hotspot	squidpy	3000	ZINB	0.377299
Hotspot	HEARTSVG	5000	ZINB	0.942373
Hotspot	scGCO	5000	ZINB	0
Hotspot	SPARK	5000	ZINB	2.664e-05
Hotspot	SPARK-X	5000	ZINB	0.753288
Hotspot	SpatialDE	5000	ZINB	0
Hotspot	squidpy	5000	ZINB	0.638113
Hotspot	HEARTSVG	10000	ZINB	0.997397
Hotspot	scGCO	10000	ZINB	0
Hotspot	SPARK	10000	ZINB	0.000660064
Hotspot	SPARK-X	10000	ZINB	0.95673
Hotspot	SpatialDE	10000	ZINB	0
Hotspot	squidpy	10000	ZINB	0.899408
Hotspot	HEARTSVG	30000	ZINB	0.999759
Hotspot	scGCO	30000	ZINB	0
Hotspot	SPARK-X	30000	ZINB	0.997738
Hotspot	squidpy	30000	ZINB	0.949894
Hotspot	HEARTSVG	50000	ZINB	0.999808
Hotspot	scGCO	50000	ZINB	0
Hotspot	SPARK-X	50000	ZINB	0.997825
Hotspot	squidpy	50000	ZINB	0.949803
Streak	HEARTSVG	1500	ZINB	0.522807
Streak	scGCO	1500	ZINB	0
Streak	SPARK	1500	ZINB	4.43823e-05
Streak	SPARK-X	1500	ZINB	0.5222
Streak	SpatialDE	1500	ZINB	3.99114e-05
Streak	squidpy	1500	ZINB	0.345909
Streak	HEARTSVG	3000	ZINB	0.700126
Streak	scGCO	3000	ZINB	0
Streak	SPARK	3000	ZINB	8.88001e-06
Streak	SPARK-X	3000	ZINB	0.575377
Streak	SpatialDE	3000	ZINB	0
Streak	squidpy	3000	ZINB	0.406294
Streak	HEARTSVG	5000	ZINB	0.958061
Streak	scGCO	5000	ZINB	0
Streak	SPARK	5000	ZINB	3.108e-05
Streak	SPARK-X	5000	ZINB	0.878482
Streak	SpatialDE	5000	ZINB	0
Streak	squidpy	5000	ZINB	0.80062
Streak	HEARTSVG	10000	ZINB	0.999286
Streak	scGCO	10000	ZINB	0
Streak	SPARK	10000	ZINB	7.98935e-05
Streak	SPARK-X	10000	ZINB	0.98916
Streak	SpatialDE	10000	ZINB	0
Streak	squidpy	10000	ZINB	0.923108
Streak	HEARTSVG	30000	ZINB	0.999762
Streak	scGCO	30000	ZINB	0
Streak	SPARK-X	30000	ZINB	0.99773
Streak	squidpy	30000	ZINB	0.948319
Streak	HEARTSVG	50000	ZINB	0.999799
Streak	SPARK-X	50000	ZINB	0.997785
Streak	squidpy	50000	ZINB	0.945496
Gradient	HEARTSVG	1500	ZINB	0.985391
Gradient	scGCO	1500	ZINB	0
Gradient	SPARK	1500	ZINB	7.54402e-05
Gradient	SPARK-X	1500	ZINB	0.99702
Gradient	SpatialDE	1500	ZINB	2.65871e-05
Gradient	squidpy	1500	ZINB	0.924059
Gradient	HEARTSVG	3000	ZINB	0.998849
Gradient	scGCO	3000	ZINB	0
Gradient	SPARK	3000	ZINB	7.98891e-05
Gradient	SPARK-X	3000	ZINB	0.998232
Gradient	SpatialDE	3000	ZINB	0
Gradient	squidpy	3000	ZINB	0.932081
Gradient	HEARTSVG	5000	ZINB	0.999258
Gradient	scGCO	5000	ZINB	0
Gradient	SPARK	5000	ZINB	0.000128698
Gradient	SPARK-X	5000	ZINB	0.998033
Gradient	SpatialDE	5000	ZINB	0
Gradient	squidpy	5000	ZINB	0.93475
Gradient	HEARTSVG	10000	ZINB	0.999582
Gradient	scGCO	10000	ZINB	0
Gradient	SPARK	10000	ZINB	0.0001178
Gradient	SPARK-X	10000	ZINB	0.997897
Gradient	SpatialDE	10000	ZINB	0
Gradient	squidpy	10000	ZINB	0.935
Gradient	HEARTSVG	30000	ZINB	0.999768
Gradient	scGCO	30000	ZINB	0
Gradient	SPARK-X	30000	ZINB	0.997722
Gradient	squidpy	30000	ZINB	0.92691
Gradient	HEARTSVG	50000	ZINB	0.999785
Gradient	SPARK-X	50000	ZINB	0.997624
Gradient	squidpy	50000	ZINB	0.915951
Ring	HEARTSVG	1500	ZINB	0.921368
Ring	scGCO	1500	ZINB	0
Ring	SPARK	1500	ZINB	0.0874096
Ring	SPARK-X	1500	ZINB	0.487314
Ring	SpatialDE	1500	ZINB	0.00353834
Ring	squidpy	1500	ZINB	0.839615
Ring	HEARTSVG	3000	ZINB	0.99975
Ring	scGCO	3000	ZINB	0
Ring	SPARK	3000	ZINB	0.0931148
Ring	SPARK-X	3000	ZINB	0.977684
Ring	SpatialDE	3000	ZINB	0.000792472
Ring	squidpy	3000	ZINB	0.935046
Ring	HEARTSVG	5000	ZINB	0.9999
Ring	scGCO	5000	ZINB	0.0004995
Ring	SPARK	5000	ZINB	0.0946918
Ring	SPARK-X	5000	ZINB	0.997557
Ring	SpatialDE	5000	ZINB	0.00119601
Ring	squidpy	5000	ZINB	0.937631
Ring	HEARTSVG	10000	ZINB	1
Ring	scGCO	10000	ZINB	0
Ring	SPARK	10000	ZINB	0.125409
Ring	SPARK-X	10000	ZINB	0.998004
Ring	SpatialDE	10000	ZINB	0.00355343
Ring	squidpy	10000	ZINB	0.937403
Ring	HEARTSVG	30000	ZINB	0.99995
Ring	scGCO	30000	ZINB	0
Ring	SPARK-X	30000	ZINB	0.998254
Ring	squidpy	30000	ZINB	0.938167
Ring	HEARTSVG	50000	ZINB	0.9999
Ring	scGCO	50000	ZINB	0
Ring	SPARK-X	50000	ZINB	0.998055
Ring	squidpy	50000	ZINB	0.933161
Streaks	HEARTSVG	1500	ZINB	0.992693
Streaks	scGCO	1500	ZINB	0
Streaks	SPARK	1500	ZINB	0.0885135
Streaks	SPARK-X	1500	ZINB	0.862787
Streaks	SpatialDE	1500	ZINB	0.00197008
Streaks	squidpy	1500	ZINB	0.624254
Streaks	HEARTSVG	3000	ZINB	0.99995
Streaks	scGCO	3000	ZINB	0
Streaks	SPARK	3000	ZINB	0.0902188
Streaks	SPARK-X	3000	ZINB	0.994378
Streaks	SpatialDE	3000	ZINB	0.00197398
Streaks	squidpy	3000	ZINB	0.898966
Streaks	HEARTSVG	5000	ZINB	0.9999
Streaks	scGCO	5000	ZINB	0
Streaks	SPARK	5000	ZINB	0.102302
Streaks	SPARK-X	5000	ZINB	0.998203
Streaks	SpatialDE	5000	ZINB	0.00158339
Streaks	squidpy	5000	ZINB	0.934161
Streaks	HEARTSVG	10000	ZINB	0.99995
Streaks	scGCO	10000	ZINB	0
Streaks	SPARK	10000	ZINB	0.121359
Streaks	SPARK-X	10000	ZINB	0.997955
Streaks	SpatialDE	10000	ZINB	0.00277072
Streaks	squidpy	10000	ZINB	0.943205
Streaks	HEARTSVG	30000	ZINB	0.99995
Streaks	scGCO	30000	ZINB	0
Streaks	SPARK-X	30000	ZINB	0.997905
Streaks	squidpy	30000	ZINB	0.945702
Streaks	HEARTSVG	50000	ZINB	0.99995
Streaks	scGCO	50000	ZINB	0
Streaks	SPARK-X	50000	ZINB	0.997458
Streaks	squidpy	50000	ZINB	0.944159
Pattern III	HEARTSVG	1500	ZINB	0.992628
Pattern III	scGCO	1500	ZINB	0
Pattern III	SPARK	1500	ZINB	0.0851919
Pattern III	SPARK-X	1500	ZINB	0.708093
Pattern III	SpatialDE	1500	ZINB	0.00433731
Pattern III	squidpy	1500	ZINB	0.907897
Pattern III	HEARTSVG	3000	ZINB	0.99995
Pattern III	scGCO	3000	ZINB	0.000999001
Pattern III	SPARK	3000	ZINB	0.102118
Pattern III	SPARK-X	3000	ZINB	0.987163
Pattern III	SpatialDE	3000	ZINB	0.00476548
Pattern III	squidpy	3000	ZINB	0.9387
Pattern III	HEARTSVG	5000	ZINB	0.9999
Pattern III	scGCO	5000	ZINB	0.00299501
Pattern III	SPARK	5000	ZINB	0.106942
Pattern III	SPARK-X	5000	ZINB	0.997955
Pattern III	SpatialDE	5000	ZINB	0.00198768
Pattern III	squidpy	5000	ZINB	0.935037
Pattern III	HEARTSVG	10000	ZINB	1
Pattern III	scGCO	10000	ZINB	0.001997
Pattern III	SPARK	10000	ZINB	0.118911
Pattern III	SPARK-X	10000	ZINB	0.998254
Pattern III	SpatialDE	10000	ZINB	0.00748888
Pattern III	squidpy	10000	ZINB	0.937511
Pattern III	HEARTSVG	30000	ZINB	0.99995
Pattern III	scGCO	30000	ZINB	0.0014975
Pattern III	SPARK-X	30000	ZINB	0.997855
Pattern III	squidpy	30000	ZINB	0.932058
Pattern III	HEARTSVG	50000	ZINB	0.99995
Pattern III	scGCO	50000	ZINB	0
Pattern III	SPARK-X	50000	ZINB	0.997557
Pattern III	squidpy	50000	ZINB	0.928738
Irreg pat II	HEARTSVG	1500	ZINB	0.48365
Irreg pat II	scGCO	1500	ZINB	0
Irreg pat II	SPARK	1500	ZINB	0.0843989
Irreg pat II	SPARK-X	1500	ZINB	0.141512
Irreg pat II	SpatialDE	1500	ZINB	0.003944
Irreg pat II	squidpy	1500	ZINB	0.0778087
Irreg pat II	HEARTSVG	3000	ZINB	0.975106
Irreg pat II	scGCO	3000	ZINB	0
Irreg pat II	SPARK	3000	ZINB	0.106357
Irreg pat II	SPARK-X	3000	ZINB	0.902305
Irreg pat II	SpatialDE	3000	ZINB	0.00751695
Irreg pat II	squidpy	3000	ZINB	0.506433
Irreg pat II	HEARTSVG	5000	ZINB	0.998654
Irreg pat II	scGCO	5000	ZINB	0
Irreg pat II	SPARK	5000	ZINB	0.123861
Irreg pat II	SPARK-X	5000	ZINB	0.996905
Irreg pat II	SpatialDE	5000	ZINB	0.0110681
Irreg pat II	squidpy	5000	ZINB	0.837458
Irreg pat II	HEARTSVG	10000	ZINB	0.998404
Irreg pat II	scGCO	10000	ZINB	0
Irreg pat II	SPARK	10000	ZINB	0.210932
Irreg pat II	SPARK-X	10000	ZINB	0.997856
Irreg pat II	SpatialDE	10000	ZINB	0.0215522
Irreg pat II	squidpy	10000	ZINB	0.93785
Irreg pat II	HEARTSVG	30000	ZINB	0.991051
Irreg pat II	scGCO	30000	ZINB	0
Irreg pat II	SPARK-X	30000	ZINB	0.997756
Irreg pat II	squidpy	30000	ZINB	0.951755
Irreg pat II	HEARTSVG	50000	ZINB	0.981481
Irreg pat II	scGCO	50000	ZINB	0
Irreg pat II	SPARK-X	50000	ZINB	0.997309
Irreg pat II	squidpy	50000	ZINB	0.947891

## Sheet: Fig.2b
pattern	noise	family	method	f1_score
Ring	0	Pois	HEARTSVG	1
Ring	0.03	Pois	HEARTSVG	0.999929
Ring	0.05	Pois	HEARTSVG	1
Ring	0.1	Pois	HEARTSVG	0.986542
Ring	0.2	Pois	HEARTSVG	0.207785
Ring	0.3	Pois	HEARTSVG	0.00739643
Ring	0.4	Pois	HEARTSVG	0.000570858
Ring	0	Pois	SPARK-X	0.998076
Ring	0.03	Pois	SPARK-X	0.997933
Ring	0.05	Pois	SPARK-X	0.998004
Ring	0.1	Pois	SPARK-X	0.942678
Ring	0.2	Pois	SPARK-X	0.0331951
Ring	0.3	Pois	SPARK-X	0
Ring	0.4	Pois	SPARK-X	0
Ring	0	Pois	scGCO	0.879397
Ring	0.03	Pois	scGCO	0.873445
Ring	0.05	Pois	scGCO	0.776709
Ring	0.1	Pois	scGCO	0.631179
Ring	0.2	Pois	scGCO	0.309326
Ring	0.3	Pois	scGCO	0.199399
Ring	0.4	Pois	scGCO	0.181939
Ring	0	Pois	squidpy	0.949296
Ring	0.03	Pois	squidpy	0.948142
Ring	0.05	Pois	squidpy	0.949512
Ring	0.1	Pois	squidpy	0.886863
Ring	0.2	Pois	squidpy	0.0810412
Ring	0.3	Pois	squidpy	0.000570288
Ring	0.4	Pois	squidpy	0.000570288

## Sheet: Fig.2c
pattern	method	noise	family	f1_score
Streaks	HEARTSVG	0	ZINB	0.999786
Streaks	scGCO	0	ZINB	0
Streaks	SPARK-X	0	ZINB	0.979256
Streaks	squidpy	0	ZINB	0.841089
Streaks	HEARTSVG	0.1	ZINB	0.998066
Streaks	scGCO	0.1	ZINB	0
Streaks	SPARK-X	0.1	ZINB	0.925623
Streaks	squidpy	0.1	ZINB	0.688005
Streaks	HEARTSVG	0.2	ZINB	0.982534
Streaks	scGCO	0.2	ZINB	0
Streaks	SPARK-X	0.2	ZINB	0.788868
Streaks	squidpy	0.2	ZINB	0.426298
Streaks	HEARTSVG	0.3	ZINB	0.888978
Streaks	scGCO	0.3	ZINB	0
Streaks	SPARK-X	0.3	ZINB	0.499435
Streaks	squidpy	0.3	ZINB	0.131105
Streaks	HEARTSVG	0.4	ZINB	0.618261
Streaks	scGCO	0.4	ZINB	0
Streaks	SPARK-X	0.4	ZINB	0.160327
Streaks	squidpy	0.4	ZINB	0.0182844
Streaks	HEARTSVG	0.5	ZINB	0.221822
Streaks	scGCO	0.5	ZINB	0
Streaks	SPARK-X	0.5	ZINB	0.0238305
Streaks	squidpy	0.5	ZINB	0.00369554
Streaks	HEARTSVG	0.6	ZINB	0.0350348
Streaks	scGCO	0.6	ZINB	0
Streaks	SPARK-X	0.6	ZINB	0.000570288
Streaks	squidpy	0.6	ZINB	0.00114115
Streaks	HEARTSVG	0.7	ZINB	0.00114172
Streaks	scGCO	0.7	ZINB	0
Streaks	SPARK-X	0.7	ZINB	0
Streaks	squidpy	0.7	ZINB	0.00171087
Streaks	HEARTSVG	0.8	ZINB	0
Streaks	scGCO	0.8	ZINB	0
Streaks	SPARK-X	0.8	ZINB	0
Streaks	squidpy	0.8	ZINB	0.00171058
Streaks	HEARTSVG	0.9	ZINB	0
Streaks	scGCO	0.9	ZINB	0
Streaks	SPARK-X	0.9	ZINB	0
Streaks	squidpy	0.9	ZINB	0.00142629
Streaks	HEARTSVG	1	ZINB	0
Streaks	scGCO	1	ZINB	0
Streaks	SPARK-X	1	ZINB	0
Streaks	squidpy	1	ZINB	0.00142629
Pattern III	HEARTSVG	0	ZINB	0.999857
Pattern III	scGCO	0	ZINB	0
Pattern III	SPARK-X	0	ZINB	0.965231
Pattern III	squidpy	0	ZINB	0.936019
Pattern III	HEARTSVG	0.1	ZINB	0.998496
Pattern III	scGCO	0.1	ZINB	0
Pattern III	SPARK-X	0.1	ZINB	0.856562
Pattern III	squidpy	0.1	ZINB	0.917994
Pattern III	HEARTSVG	0.2	ZINB	0.965318
Pattern III	scGCO	0.2	ZINB	0
Pattern III	SPARK-X	0.2	ZINB	0.522664
Pattern III	squidpy	0.2	ZINB	0.814988
Pattern III	HEARTSVG	0.3	ZINB	0.790351
Pattern III	scGCO	0.3	ZINB	0
Pattern III	SPARK-X	0.3	ZINB	0.0833661
Pattern III	squidpy	0.3	ZINB	0.492828
Pattern III	HEARTSVG	0.4	ZINB	0.364017
Pattern III	scGCO	0.4	ZINB	0
Pattern III	SPARK-X	0.4	ZINB	0.0113041
Pattern III	squidpy	0.4	ZINB	0.116733
Pattern III	HEARTSVG	0.5	ZINB	0.0480316
Pattern III	scGCO	0.5	ZINB	0
Pattern III	SPARK-X	0.5	ZINB	0.00142544
Pattern III	squidpy	0.5	ZINB	0.0113147
Pattern III	HEARTSVG	0.6	ZINB	0.00227945
Pattern III	scGCO	0.6	ZINB	0
Pattern III	SPARK-X	0.6	ZINB	0
Pattern III	squidpy	0.6	ZINB	0.00256034
Pattern III	HEARTSVG	0.7	ZINB	0
Pattern III	scGCO	0.7	ZINB	0
Pattern III	SPARK-X	0.7	ZINB	0
Pattern III	squidpy	0.7	ZINB	0.00142458
Pattern III	HEARTSVG	0.8	ZINB	0
Pattern III	scGCO	0.8	ZINB	0
Pattern III	SPARK-X	0.8	ZINB	0
Pattern III	squidpy	0.8	ZINB	0.00114058
Pattern III	HEARTSVG	0.9	ZINB	0
Pattern III	scGCO	0.9	ZINB	0
Pattern III	SPARK-X	0.9	ZINB	0
Pattern III	squidpy	0.9	ZINB	0.00142487
Pattern III	HEARTSVG	1	ZINB	0
Pattern III	scGCO	1	ZINB	0
Pattern III	SPARK-X	1	ZINB	0
Pattern III	squidpy	1	ZINB	0.00170746

## Sheet: Fig.2d
all	N	fpr	method	PercentageofSVG
10000	5000	0.0001	HEARTSVG	0
10000	5000	0	HEARTSVG	0
10000	5000	0	HEARTSVG	0
10000	5000	0.0003	HEARTSVG	0
10000	5000	0.0001	HEARTSVG	0
10000	5000	0	HEARTSVG	0
10000	5000	0.0001	HEARTSVG	0
10000	5000	0.0002	HEARTSVG	0
10000	5000	0	HEARTSVG	0
10000	5000	0.0003	HEARTSVG	0
10000	5000	0	HEARTSVG	0
10000	5000	0.0001	HEARTSVG	0
10000	5000	0	HEARTSVG	0
10000	5000	0.0003	HEARTSVG	0
10000	5000	0	HEARTSVG	0
10000	5000	0	HEARTSVG	0
10000	5000	0	HEARTSVG	0
10000	5000	0.0002	HEARTSVG	0
10000	5000	0.0001	HEARTSVG	0
10000	5000	0.0001	HEARTSVG	0
10000	5000	0	HEARTSVG	0
10000	5000	0.0002	HEARTSVG	0
10000	5000	0	HEARTSVG	0
10000	5000	0	HEARTSVG	0
10000	5000	0	HEARTSVG	0
10000	5000	0	HEARTSVG	0
10000	5000	0	HEARTSVG	0
10000	5000	0.0001	HEARTSVG	0
10000	5000	0	HEARTSVG	0
10000	5000	0	HEARTSVG	0
10000	5000	0	HEARTSVG	0
10000	5000	0.0001	HEARTSVG	0
10000	5000	0	HEARTSVG	0
10000	5000	0	HEARTSVG	0
10000	5000	0	HEARTSVG	0
10000	5000	0	HEARTSVG	0
10000	5000	0	HEARTSVG	0
10000	5000	0	HEARTSVG	0
10000	5000	0	HEARTSVG	0
10000	5000	0	HEARTSVG	0
10000	5000	0.0002	HEARTSVG	0
10000	5000	0	HEARTSVG	0
10000	5000	0	HEARTSVG	0
10000	5000	0.0001	HEARTSVG	0
10000	5000	0.0001	HEARTSVG	0
10000	5000	0.0001	HEARTSVG	0
10000	5000	0	HEARTSVG	0
10000	5000	0	HEARTSVG	0
10000	5000	0.0002	HEARTSVG	0
10000	5000	0.0002	HEARTSVG	0
10000	5000	0	HEARTSVG	5
10000	5000	0.000105263	HEARTSVG	5
10000	5000	0.000210526	HEARTSVG	5
10000	5000	0.000105263	HEARTSVG	5
10000	5000	0.000105263	HEARTSVG	5
10000	5000	0	HEARTSVG	5
10000	5000	0	HEARTSVG	5
10000	5000	0.000105263	HEARTSVG	5
10000	5000	0.000315789	HEARTSVG	5
10000	5000	0.000315789	HEARTSVG	5
10000	5000	0.000105263	HEARTSVG	5
10000	5000	0.000210526	HEARTSVG	5
10000	5000	0.000105263	HEARTSVG	5
10000	5000	0	HEARTSVG	5
10000	5000	0	HEARTSVG	5
10000	5000	0.000315789	HEARTSVG	5
10000	5000	0.000105263	HEARTSVG	5
10000	5000	0	HEARTSVG	5
10000	5000	0	HEARTSVG	5
10000	5000	0	HEARTSVG	5
10000	5000	0.000105263	HEARTSVG	5
10000	5000	0.000105263	HEARTSVG	5
10000	5000	0	HEARTSVG	5
10000	5000	0	HEARTSVG	5
10000	5000	0	HEARTSVG	5
10000	5000	0	HEARTSVG	5
10000	5000	0	HEARTSVG	5
10000	5000	0	HEARTSVG	5
10000	5000	0	HEARTSVG	5
10000	5000	0	HEARTSVG	5
10000	5000	0	HEARTSVG	5
10000	5000	0	HEARTSVG	5
10000	5000	0	HEARTSVG	5
10000	5000	0.000105263	HEARTSVG	5
10000	5000	0	HEARTSVG	5
10000	5000	0.000210526	HEARTSVG	5
10000	5000	0	HEARTSVG	5
10000	5000	0.000105263	HEARTSVG	5
10000	5000	0.000105263	HEARTSVG	5
10000	5000	0.000105263	HEARTSVG	5
10000	5000	0.000315789	HEARTSVG	5
10000	5000	0.000210526	HEARTSVG	5
10000	5000	0	HEARTSVG	5
10000	5000	0.000105263	HEARTSVG	5
10000	5000	0.000105263	HEARTSVG	5
10000	5000	0.000315789	HEARTSVG	5
10000	5000	0	HEARTSVG	5
10000	5000	0.000210526	HEARTSVG	5
10000	5000	0	HEARTSVG	5
10000	5000	0.000210526	HEARTSVG	5
10000	5000	0	HEARTSVG	10
10000	5000	0.000111111	HEARTSVG	10
10000	5000	0.000222222	HEARTSVG	10
10000	5000	0.000111111	HEARTSVG	10
10000	5000	0.000111111	HEARTSVG	10
10000	5000	0	HEARTSVG	10
10000	5000	0	HEARTSVG	10
10000	5000	0	HEARTSVG	10
10000	5000	0.000333333	HEARTSVG	10
10000	5000	0.000222222	HEARTSVG	10
10000	5000	0.000111111	HEARTSVG	10
10000	5000	0.000222222	HEARTSVG	10
10000	5000	0	HEARTSVG	10
10000	5000	0.000111111	HEARTSVG	10
10000	5000	0	HEARTSVG	10
10000	5000	0.000222222	HEARTSVG	10
10000	5000	0.000111111	HEARTSVG	10
10000	5000	0	HEARTSVG	10
10000	5000	0	HEARTSVG	10
10000	5000	0	HEARTSVG	10
10000	5000	0	HEARTSVG	10
10000	5000	0	HEARTSVG	10
10000	5000	0	HEARTSVG	10
10000	5000	0	HEARTSVG	10
10000	5000	0	HEARTSVG	10
10000	5000	0	HEARTSVG	10
10000	5000	0.000111111	HEARTSVG	10
10000	5000	0	HEARTSVG	10
10000	5000	0	HEARTSVG	10
10000	5000	0	HEARTSVG	10
10000	5000	0	HEARTSVG	10
10000	5000	0	HEARTSVG	10
10000	5000	0	HEARTSVG	10
10000	5000	0.000111111	HEARTSVG	10
10000	5000	0	HEARTSVG	10
10000	5000	0.000111111	HEARTSVG	10
10000	5000	0	HEARTSVG	10
10000	5000	0.000111111	HEARTSVG	10
10000	5000	0.000111111	HEARTSVG	10
10000	5000	0	HEARTSVG	10
10000	5000	0.000333333	HEARTSVG	10
10000	5000	0.000222222	HEARTSVG	10
10000	5000	0	HEARTSVG	10
10000	5000	0.000111111	HEARTSVG	10
10000	5000	0.000333333	HEARTSVG	10
10000	5000	0.000333333	HEARTSVG	10
10000	5000	0	HEARTSVG	10
10000	5000	0.000222222	HEARTSVG	10
10000	5000	0	HEARTSVG	10
10000	5000	0.000222222	HEARTSVG	10
10000	5000	0	HEARTSVG	50
10000	5000	0.0002	HEARTSVG	50
10000	5000	0	HEARTSVG	50
10000	5000	0	HEARTSVG	50
10000	5000	0	HEARTSVG	50
10000	5000	0.0002	HEARTSVG	50
10000	5000	0	HEARTSVG	50
10000	5000	0.0002	HEARTSVG	50
10000	5000	0.0006	HEARTSVG	50
10000	5000	0.0004	HEARTSVG	50
10000	5000	0	HEARTSVG	50
10000	5000	0	HEARTSVG	50
10000	5000	0	HEARTSVG	50
10000	5000	0	HEARTSVG	50
10000	5000	0	HEARTSVG	50
10000	5000	0.0002	HEARTSVG	50
10000	5000	0.0002	HEARTSVG	50
10000	5000	0.0002	HEARTSVG	50
10000	5000	0.0002	HEARTSVG	50
10000	5000	0.0002	HEARTSVG	50
10000	5000	0	HEARTSVG	50
10000	5000	0	HEARTSVG	50
10000	5000	0	HEARTSVG	50
10000	5000	0	HEARTSVG	50
10000	5000	0	HEARTSVG	50
10000	5000	0	HEARTSVG	50
10000	5000	0	HEARTSVG	50
10000	5000	0	HEARTSVG	50
10000	5000	0	HEARTSVG	50
10000	5000	0.0002	HEARTSVG	50
10000	5000	0.0002	HEARTSVG	50
10000	5000	0.0002	HEARTSVG	50
10000	5000	0	HEARTSVG	50
10000	5000	0.0002	HEARTSVG	50
10000	5000	0	HEARTSVG	50
10000	5000	0.0002	HEARTSVG	50
10000	5000	0	HEARTSVG	50
10000	5000	0.0002	HEARTSVG	50
10000	5000	0	HEARTSVG	50
10000	5000	0	HEARTSVG	50
10000	5000	0.0004	HEARTSVG	50
10000	5000	0.0002	HEARTSVG	50
10000	5000	0	HEARTSVG	50
10000	5000	0.0002	HEARTSVG	50
10000	5000	0.0002	HEARTSVG	50
10000	5000	0.0004	HEARTSVG	50
10000	5000	0	HEARTSVG	50
10000	5000	0	HEARTSVG	50
10000	5000	0	HEARTSVG	50
10000	5000	0.0002	HEARTSVG	50
10000	5000	0	HEARTSVG	70
10000	5000	0.000333333	HEARTSVG	70
10000	5000	0	HEARTSVG	70
10000	5000	0	HEARTSVG	70
10000	5000	0	HEARTSVG	70
10000	5000	0	HEARTSVG	70
10000	5000	0	HEARTSVG	70
10000	5000	0.000666667	HEARTSVG	70
10000	5000	0.000333333	HEARTSVG	70
10000	5000	0.000333333	HEARTSVG	70
10000	5000	0	HEARTSVG	70
10000	5000	0.000333333	HEARTSVG	70
10000	5000	0	HEARTSVG	70
10000	5000	0	HEARTSVG	70
10000	5000	0	HEARTSVG	70
10000	5000	0.001	HEARTSVG	70
10000	5000	0.000333333	HEARTSVG	70
10000	5000	0.000333333	HEARTSVG	70
10000	5000	0.000666667	HEARTSVG	70
10000	5000	0.000333333	HEARTSVG	70
10000	5000	0	HEARTSVG	70
10000	5000	0	HEARTSVG	70
10000	5000	0	HEARTSVG	70
10000	5000	0	HEARTSVG	70
10000	5000	0	HEARTSVG	70
10000	5000	0.000333333	HEARTSVG	70
10000	5000	0	HEARTSVG	70
10000	5000	0	HEARTSVG	70
10000	5000	0	HEARTSVG	70
10000	5000	0	HEARTSVG	70
10000	5000	0	HEARTSVG	70
10000	5000	0	HEARTSVG	70
10000	5000	0	HEARTSVG	70
10000	5000	0.000666667	HEARTSVG	70
10000	5000	0	HEARTSVG	70
10000	5000	0.000333333	HEARTSVG	70
10000	5000	0	HEARTSVG	70
10000	5000	0	HEARTSVG	70
10000	5000	0.000333333	HEARTSVG	70
10000	5000	0	HEARTSVG	70
10000	5000	0	HEARTSVG	70
10000	5000	0	HEARTSVG	70
10000	5000	0	HEARTSVG	70
10000	5000	0	HEARTSVG	70
10000	5000	0.000333333	HEARTSVG	70
10000	5000	0	HEARTSVG	70
10000	5000	0	HEARTSVG	70
10000	5000	0.000333333	HEARTSVG	70
10000	5000	0	HEARTSVG	70
10000	5000	0.000333333	HEARTSVG	70
10000	5000	0	sparkX	0
10000	5000	0	sparkX	0
10000	5000	0	sparkX	0
10000	5000	0	sparkX	0
10000	5000	0	sparkX	0
10000	5000	0	sparkX	0
10000	5000	0	sparkX	0
10000	5000	0	sparkX	0
10000	5000	0	sparkX	0
10000	5000	0	sparkX	0
10000	5000	0	sparkX	0
10000	5000	0	sparkX	0
10000	5000	0	sparkX	0
10000	5000	0	sparkX	0
10000	5000	0	sparkX	0
10000	5000	0	sparkX	0
10000	5000	0	sparkX	0
10000	5000	0	sparkX	0
10000	5000	0	sparkX	0
10000	5000	0	sparkX	0
10000	5000	0	sparkX	0
10000	5000	0	sparkX	0
10000	5000	0	sparkX	0
10000	5000	0	sparkX	0
10000	5000	0	sparkX	0
10000	5000	0	sparkX	0
10000	5000	0	sparkX	0
10000	5000	0	sparkX	0
10000	5000	0	sparkX	0
10000	5000	0	sparkX	0
10000	5000	0	sparkX	0
10000	5000	0	sparkX	0
10000	5000	0	sparkX	0
10000	5000	0	sparkX	0
10000	5000	0	sparkX	0
10000	5000	0	sparkX	0
10000	5000	0	sparkX	0
10000	5000	0	sparkX	0
10000	5000	0	sparkX	0
10000	5000	0	sparkX	0
10000	5000	0	sparkX	0
10000	5000	0	sparkX	0
10000	5000	0	sparkX	0
10000	5000	0	sparkX	0
10000	5000	0	sparkX	0
10000	5000	0	sparkX	0
10000	5000	0	sparkX	0
10000	5000	0	sparkX	0
10000	5000	0	sparkX	0
10000	5000	0	sparkX	0
10000	5000	0.000210526	sparkX	5
10000	5000	0.000105263	sparkX	5
10000	5000	0.000210526	sparkX	5
10000	5000	0.000315789	sparkX	5
10000	5000	0.000210526	sparkX	5
10000	5000	0.000210526	sparkX	5
10000	5000	0	sparkX	5
10000	5000	0.000105263	sparkX	5
10000	5000	0	sparkX	5
10000	5000	0.000315789	sparkX	5
10000	5000	0	sparkX	5
10000	5000	0.000105263	sparkX	5
10000	5000	0.000105263	sparkX	5
10000	5000	0.000421053	sparkX	5
10000	5000	0.000210526	sparkX	5
10000	5000	0.000210526	sparkX	5
10000	5000	0	sparkX	5
10000	5000	0.000210526	sparkX	5
10000	5000	0.000105263	sparkX	5
10000	5000	0.000105263	sparkX	5
10000	5000	0	sparkX	5
10000	5000	0.000105263	sparkX	5
10000	5000	0.000105263	sparkX	5
10000	5000	0.000210526	sparkX	5
10000	5000	0	sparkX	5
10000	5000	0.000105263	sparkX	5
10000	5000	0.000105263	sparkX	5
10000	5000	0	sparkX	5
10000	5000	0	sparkX	5
10000	5000	0	sparkX	5
10000	5000	0.000210526	sparkX	5
10000	5000	0.000210526	sparkX	5
10000	5000	0.000105263	sparkX	5
10000	5000	0	sparkX	5
10000	5000	0	sparkX	5
10000	5000	0	sparkX	5
10000	5000	0	sparkX	5
10000	5000	0.000105263	sparkX	5
10000	5000	0.000105263	sparkX	5
10000	5000	0.000315789	sparkX	5
10000	5000	0.000105263	sparkX	5
10000	5000	0.000105263	sparkX	5
10000	5000	0	sparkX	5
10000	5000	0.000526316	sparkX	5
10000	5000	0	sparkX	5
10000	5000	0.000315789	sparkX	5
10000	5000	0.000105263	sparkX	5
10000	5000	0.000315789	sparkX	5
10000	5000	0.000105263	sparkX	5
10000	5000	0	sparkX	5
10000	5000	0.000444444	sparkX	10
10000	5000	0.000222222	sparkX	10
10000	5000	0.000444444	sparkX	10
10000	5000	0.000444444	sparkX	10
10000	5000	0.000555556	sparkX	10
10000	5000	0.000444444	sparkX	10
10000	5000	0.000777778	sparkX	10
10000	5000	0.000111111	sparkX	10
10000	5000	0.000222222	sparkX	10
10000	5000	0.00111111	sparkX	10
10000	5000	0.000333333	sparkX	10
10000	5000	0.000666667	sparkX	10
10000	5000	0.000333333	sparkX	10
10000	5000	0.000666667	sparkX	10
10000	5000	0.000666667	sparkX	10
10000	5000	0.000444444	sparkX	10
10000	5000	0.000333333	sparkX	10
10000	5000	0.000333333	sparkX	10
10000	5000	0.000333333	sparkX	10
10000	5000	0.000333333	sparkX	10
10000	5000	0.000333333	sparkX	10
10000	5000	0.000333333	sparkX	10
10000	5000	0.000555556	sparkX	10
10000	5000	0.000888889	sparkX	10
10000	5000	0.000333333	sparkX	10
10000	5000	0.000666667	sparkX	10
10000	5000	0.000555556	sparkX	10
10000	5000	0.000222222	sparkX	10
10000	5000	0.000222222	sparkX	10
10000	5000	0.000222222	sparkX	10
10000	5000	0.000555556	sparkX	10
10000	5000	0.000666667	sparkX	10
10000	5000	0.000222222	sparkX	10
10000	5000	0.000333333	sparkX	10
10000	5000	0.000333333	sparkX	10
10000	5000	0.000444444	sparkX	10
10000	5000	0.000666667	sparkX	10
10000	5000	0.000444444	sparkX	10
10000	5000	0.000333333	sparkX	10
10000	5000	0.000444444	sparkX	10
10000	5000	0.000222222	sparkX	10
10000	5000	0.000444444	sparkX	10
10000	5000	0.000111111	sparkX	10
10000	5000	0.000666667	sparkX	10
10000	5000	0.000444444	sparkX	10
10000	5000	0.000444444	sparkX	10
10000	5000	0.000444444	sparkX	10
10000	5000	0.000555556	sparkX	10
10000	5000	0.000222222	sparkX	10
10000	5000	0.000555556	sparkX	10
10000	5000	0.0022	sparkX	50
10000	5000	0.003	sparkX	50
10000	5000	0.0028	sparkX	50
10000	5000	0.0022	sparkX	50
10000	5000	0.0036	sparkX	50
10000	5000	0.0038	sparkX	50
10000	5000	0.0034	sparkX	50
10000	5000	0.0028	sparkX	50
10000	5000	0.0016	sparkX	50
10000	5000	0.003	sparkX	50
10000	5000	0.0018	sparkX	50
10000	5000	0.0016	sparkX	50
10000	5000	0.002	sparkX	50
10000	5000	0.0026	sparkX	50
10000	5000	0.0048	sparkX	50
10000	5000	0.0022	sparkX	50
10000	5000	0.0024	sparkX	50
10000	5000	0.0032	sparkX	50
10000	5000	0.0022	sparkX	50
10000	5000	0.0012	sparkX	50
10000	5000	0.003	sparkX	50
10000	5000	0.0014	sparkX	50
10000	5000	0.002	sparkX	50
10000	5000	0.0012	sparkX	50
10000	5000	0.0024	sparkX	50
10000	5000	0.003	sparkX	50
10000	5000	0.0032	sparkX	50
10000	5000	0.0022	sparkX	50
10000	5000	0.0012	sparkX	50
10000	5000	0.003	sparkX	50
10000	5000	0.0028	sparkX	50
10000	5000	0.0012	sparkX	50
10000	5000	0.0016	sparkX	50
10000	5000	0.0018	sparkX	50
10000	5000	0.001	sparkX	50
10000	5000	0.0012	sparkX	50
10000	5000	0.0026	sparkX	50
10000	5000	0.0018	sparkX	50
10000	5000	0.002	sparkX	50
10000	5000	0.0028	sparkX	50
10000	5000	0.0038	sparkX	50
10000	5000	0.003	sparkX	50
10000	5000	0.0024	sparkX	50
10000	5000	0.002	sparkX	50
10000	5000	0.0046	sparkX	50
10000	5000	0.0026	sparkX	50
10000	5000	0.0022	sparkX	50
10000	5000	0.0024	sparkX	50
10000	5000	0.002	sparkX	50
10000	5000	0.0014	sparkX	50
10000	5000	0.002	sparkX	70
10000	5000	0.005	sparkX	70
10000	5000	0.00366667	sparkX	70
10000	5000	0.00466667	sparkX	70
10000	5000	0.004	sparkX	70
10000	5000	0.00366667	sparkX	70
10000	5000	0.00566667	sparkX	70
10000	5000	0.00466667	sparkX	70
10000	5000	0.00333333	sparkX	70
10000	5000	0.002	sparkX	70
10000	5000	0.00333333	sparkX	70
10000	5000	0.00433333	sparkX	70
10000	5000	0.00266667	sparkX	70
10000	5000	0.004	sparkX	70
10000	5000	0.00466667	sparkX	70
10000	5000	0.00233333	sparkX	70
10000	5000	0.00266667	sparkX	70
10000	5000	0.004	sparkX	70
10000	5000	0.00233333	sparkX	70
10000	5000	0.002	sparkX	70
10000	5000	0.00333333	sparkX	70
10000	5000	0.002	sparkX	70
10000	5000	0.003	sparkX	70
10000	5000	0.00133333	sparkX	70
10000	5000	0.003	sparkX	70
10000	5000	0.003	sparkX	70
10000	5000	0.00433333	sparkX	70
10000	5000	0.003	sparkX	70
10000	5000	0.00133333	sparkX	70
10000	5000	0.00333333	sparkX	70
10000	5000	0.00266667	sparkX	70
10000	5000	0.004	sparkX	70
10000	5000	0.00466667	sparkX	70
10000	5000	0.00233333	sparkX	70
10000	5000	0.000666667	sparkX	70
10000	5000	0.00233333	sparkX	70
10000	5000	0.00433333	sparkX	70
10000	5000	0.00166667	sparkX	70
10000	5000	0.00266667	sparkX	70
10000	5000	0.00233333	sparkX	70
10000	5000	0.00433333	sparkX	70
10000	5000	0.004	sparkX	70
10000	5000	0.00433333	sparkX	70
10000	5000	0.002	sparkX	70
10000	5000	0.00633333	sparkX	70
10000	5000	0.00433333	sparkX	70
10000	5000	0.003	sparkX	70
10000	5000	0.00533333	sparkX	70
10000	5000	0.00433333	sparkX	70
10000	5000	0.00166667	sparkX	70

## Sheet: Fig.2e
N	method	memory(GB)	time(min)
1500	HEARTSVG	1.32	0.766667
1500	SpatialDE	2.12	2.5
1500	squidpy	0.97	5.1
1500	SPARK	2.11	2.91667
1500	SPARK-X	0.31	0.233333
1500	scGCO	7.85	3.8
3000	squidpy	1.57	10.1667
3000	SpatialDE	4.51	3.83333
3000	SPARK-X	0.55	0.25
3000	HEARTSVG	2.13	1
3000	SPARK	4.49	5.26667
3000	scGCO	10.54	9.61667
5000	SpatialDE	7.14	6.51667
5000	squidpy	2.18	36.2833
5000	HEARTSVG	2.69	1.26667
5000	SPARK	7.34	10.8833
5000	SPARK-X	1.84	0.25
5000	scGCO	13.38	13.5167
10000	squidpy	4.13	64.5333
10000	HEARTSVG	4.98	2.1
10000	SPARK-X	3.06	0.266667
10000	SpatialDE	21.8	25.3833
10000	SPARK	22.43	37.2833
10000	scGCO	23.59	26.5
30000	HEARTSVG	12.33	2.2
30000	SpatialDE	67.2	219.217
30000	squidpy	11.82	341.717
30000	SPARK-X	8.9	0.566667
30000	scGCO	65.35	55.3333
50000	squidpy	19.25	470.733
50000	HEARTSVG	21.03	2.36667
50000	SPARK-X	19.16	1.13333
50000	scGCO	115.64	95.0167
100000	squidpy	38.24	662.183
100000	SPARK-X	40.37	1.85
100000	scGCO	249.38	169.367
100000	HEARTSVG	39.95	2.58333
500000	SPARK-X	219.12	8.81667
500000	scGCO	480.42	455.067
500000	squidpy	182.17	3562.73
500000	HEARTSVG	196.87	6.83333
1000000	HEARTSVG	416	13.45
1000000	scGCO	924.4	1309.98
1000000	SPARK-X	344.02	16.4333
1000000	squidpy	366.94	7099.82

## Sheet: Fig.3a
row	col	cell
68	120	Normal epithelum
24	102	Normal epithelum
40	72	Normal epithelum
39	81	Normal epithelum
55	103	Normal epithelum
69	113	Normal epithelum
53	101	Normal epithelum
77	95	Normal epithelum
34	104	Normal epithelum
59	75	Normal epithelum
34	100	Normal epithelum
37	99	Normal epithelum
52	74	Normal epithelum
57	125	Normal epithelum
25	87	Normal epithelum
61	123	Normal epithelum
50	72	Normal epithelum
11	105	Normal epithelum
77	87	Normal epithelum
72	124	Normal epithelum
15	99	Normal epithelum
3	103	Normal epithelum
10	106	Normal epithelum
63	121	Normal epithelum
52	104	Normal epithelum
40	86	Normal epithelum
72	118	Normal epithelum
75	89	Normal epithelum
56	118	Normal epithelum
53	105	Normal epithelum
69	117	Normal epithelum
40	100	Normal epithelum
57	85	Normal epithelum
71	83	Normal epithelum
46	102	Normal epithelum
45	103	Normal epithelum
54	94	Normal epithelum
40	102	Normal epithelum
47	103	Normal epithelum
40	76	Normal epithelum
42	86	Normal epithelum
76	98	Normal epithelum
49	99	Normal epithelum
72	112	Normal epithelum
52	120	Normal epithelum
69	115	Normal epithelum
55	111	Normal epithelum
34	102	Normal epithelum
77	121	Normal epithelum
38	104	Normal epithelum
74	110	Normal epithelum
74	96	Normal epithelum
63	89	Normal epithelum
38	70	Normal epithelum
52	118	Normal epithelum
72	120	Normal epithelum
74	100	Normal epithelum
42	88	Normal epithelum
28	78	Normal epithelum
54	98	Normal epithelum
66	118	Normal epithelum
77	83	Normal epithelum
55	87	Normal epithelum
72	110	Normal epithelum
59	95	Normal epithelum
77	123	Normal epithelum
52	108	Normal epithelum
47	101	Normal epithelum
75	69	Normal epithelum
50	100	Normal epithelum
13	105	Normal epithelum
55	81	Normal epithelum
60	78	Normal epithelum
76	64	Normal epithelum
42	78	Normal epithelum
53	71	Normal epithelum
31	101	Normal epithelum
71	121	Normal epithelum
61	77	Normal epithelum
36	102	Normal epithelum
71	119	Normal epithelum
75	121	Normal epithelum
44	88	Normal epithelum
35	81	Normal epithelum
71	101	Normal epithelum
58	118	Normal epithelum
52	78	Normal epithelum
58	92	Normal epithelum
68	116	Normal epithelum
61	95	Normal epithelum
61	79	Normal epithelum
52	76	Normal epithelum
53	125	Normal epithelum
76	104	Normal epithelum
67	95	Normal epithelum
34	108	Normal epithelum
73	109	Normal epithelum
28	84	Normal epithelum
59	121	Normal epithelum
27	79	Normal epithelum
56	126	Normal epithelum
50	78	Normal epithelum
60	120	Normal epithelum
77	105	Normal epithelum
65	83	Normal epithelum
72	84	Normal epithelum
73	123	Normal epithelum
40	104	Normal epithelum
63	85	Normal epithelum
35	101	Normal epithelum
53	77	Normal epithelum
53	95	Normal epithelum
26	84	Normal epithelum
39	29	Normal epithelum
58	124	Normal epithelum
56	124	Normal epithelum
29	105	Normal epithelum
1	107	Normal epithelum
71	105	Normal epithelum
46	94	Normal epithelum
33	97	Normal epithelum
7	103	Normal epithelum
74	106	Normal epithelum
71	125	Normal epithelum
56	84	Normal epithelum
47	95	Normal epithelum
34	106	Normal epithelum
38	98	Normal epithelum
72	98	Normal epithelum
35	73	Normal epithelum
52	94	Normal epithelum
41	79	Normal epithelum
41	75	Normal epithelum
76	110	Normal epithelum
54	78	Normal epithelum
49	107	Normal epithelum
60	76	Normal epithelum
76	92	Normal epithelum
51	111	Normal epithelum
53	79	Normal epithelum
26	86	Normal epithelum
58	84	Normal epithelum
57	121	Normal epithelum
43	101	Normal epithelum
77	109	Normal epithelum
12	104	Normal epithelum
11	107	Normal epithelum
10	100	Normal epithelum
72	106	Normal epithelum
67	109	Normal epithelum
77	89	Normal epithelum
72	86	Normal epithelum
52	72	Normal epithelum
57	89	Normal epithelum
49	69	Normal epithelum
65	103	Normal epithelum
56	82	Normal epithelum
38	84	Normal epithelum
30	98	Normal epithelum
42	102	Normal epithelum
26	82	Normal epithelum
70	112	Normal epithelum
62	92	Normal epithelum
3	101	Normal epithelum
75	115	Normal epithelum
54	116	Normal epithelum
63	87	Normal epithelum
52	102	Normal epithelum
75	83	Normal epithelum
53	85	Normal epithelum
17	101	Normal epithelum
76	118	Normal epithelum
51	99	Normal epithelum
1	99	Normal epithelum
51	119	Normal epithelum
54	86	Normal epithelum
74	120	Normal epithelum
50	104	Normal epithelum
29	107	Normal epithelum
36	82	Normal epithelum
64	80	Normal epithelum
24	88	Normal epithelum
70	102	Normal epithelum
60	90	Normal epithelum
41	101	Normal epithelum
55	107	Normal epithelum
73	85	Normal epithelum
56	122	Normal epithelum
50	80	Normal epithelum
76	96	Normal epithelum
59	127	Normal epithelum
67	105	Normal epithelum
40	94	Normal epithelum
28	108	Normal epithelum
42	104	Normal epithelum
52	80	Normal epithelum
69	109	Normal epithelum
44	100	Normal epithelum
4	102	Normal epithelum
17	103	Normal epithelum
72	100	Normal epithelum
51	93	Normal epithelum
73	97	Normal epithelum
0	108	Normal epithelum
18	106	Normal epithelum
58	76	Normal epithelum
76	90	Normal epithelum
59	77	Normal epithelum
2	98	Normal epithelum
1	103	Normal epithelum
74	118	Normal epithelum
12	106	Normal epithelum
23	97	Normal epithelum
55	125	Normal epithelum
52	114	Normal epithelum
37	71	Normal epithelum
55	77	Normal epithelum
45	99	Normal epithelum
75	67	Normal epithelum
30	80	Normal epithelum
58	78	Normal epithelum
57	127	Normal epithelum
53	81	Normal epithelum
37	83	Normal epithelum
76	84	Normal epithelum
74	84	Normal epithelum
72	104	Normal epithelum
52	126	Normal epithelum
49	103	Normal epithelum
50	94	Normal epithelum
30	106	Normal epithelum
51	109	Normal epithelum
75	105	Normal epithelum
75	87	Normal epithelum
46	100	Normal epithelum
35	77	Normal epithelum
73	95	Normal epithelum
58	120	Normal epithelum
73	117	Normal epithelum
53	115	Normal epithelum
74	102	Normal epithelum
43	95	Normal epithelum
77	97	Normal epithelum
51	97	Normal epithelum
53	103	Normal epithelum
16	104	Normal epithelum
29	81	Normal epithelum
70	116	Normal epithelum
50	76	Normal epithelum
56	102	Normal epithelum
72	102	Normal epithelum
75	99	Normal epithelum
9	107	Normal epithelum
75	111	Normal epithelum
75	123	Normal epithelum
74	94	Normal epithelum
77	113	Normal epithelum
54	102	Normal epithelum
75	117	Normal epithelum
37	103	Normal epithelum
73	83	Normal epithelum
74	114	Normal epithelum
58	82	Normal epithelum
71	107	Normal epithelum
76	120	Normal epithelum
72	108	Normal epithelum
3	105	Normal epithelum
31	79	Normal epithelum
51	75	Normal epithelum
43	99	Normal epithelum
67	117	Normal epithelum
73	107	Normal epithelum
75	85	Normal epithelum
65	117	Normal epithelum
36	104	Normal epithelum
26	98	Normal epithelum
40	80	Normal epithelum
63	81	Normal epithelum
51	101	Normal epithelum
48	108	Normal epithelum
51	107	Normal epithelum
56	94	Normal epithelum
49	93	Normal epithelum
62	84	Normal epithelum
76	108	Normal epithelum
52	88	Normal epithelum
76	114	Normal epithelum
32	78	Normal epithelum
60	122	Normal epithelum
73	99	Normal epithelum
39	85	Normal epithelum
53	93	Normal epithelum
77	91	Normal epithelum
52	98	Normal epithelum
16	102	Normal epithelum
66	120	Normal epithelum
32	74	Normal epithelum
62	122	Normal epithelum
55	105	Normal epithelum
51	77	Normal epithelum
75	79	Normal epithelum
19	103	Normal epithelum
38	90	Normal epithelum
77	61	Normal epithelum
9	105	Normal epithelum
73	119	Normal epithelum
71	111	Normal epithelum
53	99	Normal epithelum
71	109	Normal epithelum
51	113	Normal epithelum
43	107	Normal epithelum
56	76	Normal epithelum
38	92	Normal epithelum
59	81	Normal epithelum
63	83	Normal epithelum
66	96	Normal epithelum
72	114	Normal epithelum
0	100	Normal epithelum
0	106	Normal epithelum
39	107	Normal epithelum
77	125	Normal epithelum
27	83	Normal epithelum
61	83	Normal epithelum
76	94	Normal epithelum
55	115	Normal epithelum
75	95	Normal epithelum
75	81	Normal epithelum
2	104	Normal epithelum
44	90	Normal epithelum
75	97	Normal epithelum
37	101	Normal epithelum
55	127	Normal epithelum
43	109	Normal epithelum
60	118	Normal epithelum
38	86	Normal epithelum
46	98	Normal epithelum
44	106	Normal epithelum
50	110	Normal epithelum
20	96	Normal epithelum
35	99	Normal epithelum
42	106	Normal epithelum
73	121	Normal epithelum
35	79	Normal epithelum
9	103	Normal epithelum
74	108	Normal epithelum
53	97	Normal epithelum
54	124	Normal epithelum
61	97	Normal epithelum
44	102	Normal epithelum
57	83	Normal epithelum
64	86	Normal epithelum
74	116	Normal epithelum
44	108	Normal epithelum
75	91	Normal epithelum
59	89	Normal epithelum
39	99	Normal epithelum
61	127	Normal epithelum
75	107	Normal epithelum
61	91	Normal epithelum
64	122	Normal epithelum
28	106	Normal epithelum
22	106	Normal epithelum
72	116	Normal epithelum
75	103	Normal epithelum
62	86	Normal epithelum
37	97	Normal epithelum
61	125	Normal epithelum
35	83	Normal epithelum
77	119	Normal epithelum
38	106	Normal epithelum
1	109	Normal epithelum
58	94	Normal epithelum
54	100	Normal epithelum
29	73	Normal epithelum
20	106	Normal epithelum
62	126	Normal epithelum
55	93	Normal epithelum
43	103	Normal epithelum
77	127	Normal epithelum
41	99	Normal epithelum
61	117	Normal epithelum
67	119	Normal epithelum
52	84	Normal epithelum
41	77	Normal epithelum
49	97	Normal epithelum
41	71	Normal epithelum
53	123	Normal epithelum
55	89	Normal epithelum
48	102	Normal epithelum
53	127	Normal epithelum
39	83	Normal epithelum
42	80	Normal epithelum
53	87	Normal epithelum
72	122	Normal epithelum
33	93	Normal epithelum
52	110	Normal epithelum
71	99	Normal epithelum
28	76	Normal epithelum
36	84	Normal epithelum
73	111	Normal epithelum
55	85	Normal epithelum
63	79	Normal epithelum
53	83	Normal epithelum
60	82	Normal epithelum
54	126	Normal epithelum
75	109	Normal epithelum
57	93	Normal epithelum
57	77	Normal epithelum
77	103	Normal epithelum
76	100	Normal epithelum
21	97	Normal epithelum
69	111	Normal epithelum
74	104	Normal epithelum
31	99	Normal epithelum
74	112	Normal epithelum
75	113	Normal epithelum
61	121	Normal epithelum
5	93	Normal epithelum
25	83	Normal epithelum
70	106	Normal epithelum
43	89	Normal epithelum
47	91	Normal epithelum
18	102	Normal epithelum
75	93	Normal epithelum
55	83	Normal epithelum
50	106	Normal epithelum
76	102	Normal epithelum
48	68	Normal epithelum
53	107	Normal epithelum
77	99	Normal epithelum
50	96	Normal epithelum
51	95	Normal epithelum
77	93	Normal epithelum
41	87	Normal epithelum
74	98	Normal epithelum
59	117	Normal epithelum
43	105	Normal epithelum
61	89	Normal epithelum
77	107	Normal epithelum
57	123	Normal epithelum
77	101	Normal epithelum
59	119	Normal epithelum
51	103	Normal epithelum
28	80	Normal epithelum
44	86	Normal epithelum
74	92	Normal epithelum
4	104	Normal epithelum
51	79	Normal epithelum
70	108	Normal epithelum
8	104	Normal epithelum
59	93	Normal epithelum
61	81	Normal epithelum
17	105	Normal epithelum
51	71	Normal epithelum
54	112	Normal epithelum
25	99	Normal epithelum
77	115	Normal epithelum
43	87	Normal epithelum
23	107	Normal epithelum
71	103	Normal epithelum
41	91	Normal epithelum
76	112	Normal epithelum
69	103	Normal epithelum
59	125	Normal epithelum
57	87	Normal epithelum
55	95	Normal epithelum
54	88	Normal epithelum
34	84	Normal epithelum
58	88	Normal epithelum
54	114	Normal epithelum
50	98	Normal epithelum
45	93	Normal epithelum
19	97	Normal epithelum
68	118	Normal epithelum
57	95	Normal epithelum
7	101	Normal epithelum
73	105	Normal epithelum
2	100	Normal epithelum
77	117	Normal epithelum
52	100	Normal epithelum
54	80	Normal epithelum
55	101	Normal epithelum
71	123	Normal epithelum
42	76	Normal epithelum
24	98	Normal epithelum
40	78	Normal epithelum
46	96	Normal epithelum
51	73	Normal epithelum
73	115	Normal epithelum
60	124	Normal epithelum
44	104	Normal epithelum
73	113	Normal epithelum
62	124	Normal epithelum
65	121	Normal epithelum
19	107	Normal epithelum
74	122	Normal epithelum
39	103	Normal epithelum
36	98	Normal epithelum
54	82	Normal epithelum
62	82	Normal epithelum
60	106	Normal epithelum
52	106	Normal epithelum
38	82	Normal epithelum
77	111	Normal epithelum
58	126	Normal epithelum
57	91	Normal epithelum
76	86	Normal epithelum
56	86	Normal epithelum
46	90	Normal epithelum
41	97	Normal epithelum
41	103	Normal epithelum
74	90	Normal epithelum
56	120	Normal epithelum
47	97	Normal epithelum
56	116	Normal epithelum
34	110	Normal epithelum
54	106	Normal epithelum
32	108	Normal epithelum
53	121	Normal epithelum
52	86	Normal epithelum
75	127	Normal epithelum
71	113	Normal epithelum
45	89	Normal epithelum
49	95	Normal epithelum
52	112	Normal epithelum
51	121	Normal epithelum
74	70	Normal epithelum
54	104	Normal epithelum
54	108	Normal epithelum
27	81	Normal epithelum
71	115	Normal epithelum
73	103	Normal epithelum
29	83	Normal epithelum
51	105	Normal epithelum
60	126	Normal epithelum
55	123	Normal epithelum
75	119	Normal epithelum
39	105	Normal epithelum
77	85	Normal epithelum
58	122	Normal epithelum
38	102	Normal epithelum
28	82	Normal epithelum
3	99	Normal epithelum
49	111	Normal epithelum
37	85	Normal epithelum
60	80	Normal epithelum
0	16	Smooth muscle
2	10	Smooth muscle
3	43	Smooth muscle
68	16	Smooth muscle
5	65	Smooth muscle
13	81	Smooth muscle
1	29	Smooth muscle
73	43	Smooth muscle
60	38	Smooth muscle
72	36	Smooth muscle
1	11	Smooth muscle
10	18	Smooth muscle
52	42	Smooth muscle
32	52	Smooth muscle
47	35	Smooth muscle
6	64	Smooth muscle
38	36	Smooth muscle
4	58	Smooth muscle
17	43	Smooth muscle
1	23	Smooth muscle
67	59	Smooth muscle
53	39	Smooth muscle
8	30	Smooth muscle
50	16	Smooth muscle
8	40	Smooth muscle
25	63	Smooth muscle
38	32	Smooth muscle
27	59	Smooth muscle
10	48	Smooth muscle
63	47	Smooth muscle
33	77	Smooth muscle
33	61	Smooth muscle
55	55	Smooth muscle
24	62	Smooth muscle
24	26	Smooth muscle
47	29	Smooth muscle
51	27	Smooth muscle
20	90	Smooth muscle
18	70	Smooth muscle
67	39	Smooth muscle
55	37	Smooth muscle
33	29	Smooth muscle
69	63	Smooth muscle
3	49	Smooth muscle
74	22	Smooth muscle
57	5	Smooth muscle
44	56	Smooth muscle
31	43	Smooth muscle
71	3	Smooth muscle
16	24	Smooth muscle
31	11	Smooth muscle
67	3	Smooth muscle
33	51	Smooth muscle
26	0	Smooth muscle
2	54	Smooth muscle
70	76	Smooth muscle
35	51	Smooth muscle
14	86	Smooth muscle
64	30	Smooth muscle
55	31	Smooth muscle
5	19	Smooth muscle
56	36	Smooth muscle
47	33	Smooth muscle
5	35	Smooth muscle
25	61	Smooth muscle
69	47	Smooth muscle
26	54	Smooth muscle
65	51	Smooth muscle
19	43	Smooth muscle
6	34	Smooth muscle
59	31	Smooth muscle
14	14	Smooth muscle
66	44	Smooth muscle
2	50	Smooth muscle
53	51	Smooth muscle
67	23	Smooth muscle
3	17	Smooth muscle
64	52	Smooth muscle
11	33	Smooth muscle
6	92	Smooth muscle
9	69	Smooth muscle
49	57	Smooth muscle
15	39	Smooth muscle
18	26	Smooth muscle
67	43	Smooth muscle
3	95	Smooth muscle
16	34	Smooth muscle
8	70	Smooth muscle
7	33	Smooth muscle
70	30	Smooth muscle
12	64	Smooth muscle
49	43	Smooth muscle
53	43	Smooth muscle
54	68	Smooth muscle
46	58	Smooth muscle
29	9	Smooth muscle
14	42	Smooth muscle
15	53	Smooth muscle
53	29	Smooth muscle
32	28	Smooth muscle
13	85	Smooth muscle
68	8	Smooth muscle
1	49	Smooth muscle
39	89	Smooth muscle
71	17	Smooth muscle
47	39	Smooth muscle
48	42	Smooth muscle
1	41	Smooth muscle
36	62	Smooth muscle
2	8	Smooth muscle
48	60	Smooth muscle
68	44	Smooth muscle
21	25	Smooth muscle
71	51	Smooth muscle
4	48	Smooth muscle
55	61	Smooth muscle
38	44	Smooth muscle
55	49	Smooth muscle
2	14	Smooth muscle
6	28	Smooth muscle
11	27	Smooth muscle
45	59	Smooth muscle
53	41	Smooth muscle
16	66	Smooth muscle
14	32	Smooth muscle
70	16	Smooth muscle
7	49	Smooth muscle
26	26	Smooth muscle
36	52	Smooth muscle
14	20	Smooth muscle
31	7	Smooth muscle
5	49	Smooth muscle
6	46	Smooth muscle
13	25	Smooth muscle
28	68	Smooth muscle
64	44	Smooth muscle
29	49	Smooth muscle
5	27	Smooth muscle
39	63	Smooth muscle
36	68	Smooth muscle
27	27	Smooth muscle
68	52	Smooth muscle
46	32	Smooth muscle
0	34	Smooth muscle
54	42	Smooth muscle
59	39	Smooth muscle
19	45	Smooth muscle
59	73	Smooth muscle
45	31	Smooth muscle
58	36	Smooth muscle
1	35	Smooth muscle
42	44	Smooth muscle
48	24	Smooth muscle
57	35	Smooth muscle
51	21	Smooth muscle
7	37	Smooth muscle
66	18	Smooth muscle
57	53	Smooth muscle
3	57	Smooth muscle
28	48	Smooth muscle
3	19	Smooth muscle
24	38	Smooth muscle
42	58	Smooth muscle
63	21	Smooth muscle
14	22	Smooth muscle
28	8	Smooth muscle
7	51	Smooth muscle
59	1	Smooth muscle
53	33	Smooth muscle
63	27	Smooth muscle
0	40	Smooth muscle
19	47	Smooth muscle
33	31	Smooth muscle
73	21	Smooth muscle
68	34	Smooth muscle
6	70	Smooth muscle
58	34	Smooth muscle
28	10	Smooth muscle
6	26	Smooth muscle
49	27	Smooth muscle
69	37	Smooth muscle
44	36	Smooth muscle
10	16	Smooth muscle
24	42	Smooth muscle
3	51	Smooth muscle
24	0	Smooth muscle
5	61	Smooth muscle
28	44	Smooth muscle
26	66	Smooth muscle
52	38	Smooth muscle
8	36	Smooth muscle
5	71	Smooth muscle
8	58	Smooth muscle
67	37	Smooth muscle
1	47	Smooth muscle
52	46	Smooth muscle
67	31	Smooth muscle
77	33	Smooth muscle
57	57	Smooth muscle
5	21	Smooth muscle
8	42	Smooth muscle
70	36	Smooth muscle
7	31	Smooth muscle
18	64	Smooth muscle
5	23	Smooth muscle
69	33	Smooth muscle
18	94	Smooth muscle
16	26	Smooth muscle
8	26	Smooth muscle
22	48	Smooth muscle
46	56	Smooth muscle
8	60	Smooth muscle
16	42	Smooth muscle
72	22	Smooth muscle
67	41	Smooth muscle
31	37	Smooth muscle
41	27	Smooth muscle
52	52	Smooth muscle
20	62	Smooth muscle
6	4	Smooth muscle
0	18	Smooth muscle
14	48	Smooth muscle
5	29	Smooth muscle
23	93	Smooth muscle
34	42	Smooth muscle
62	46	Smooth muscle
37	49	Smooth muscle
30	16	Smooth muscle
19	35	Smooth muscle
34	14	Smooth muscle
55	27	Smooth muscle
66	32	Smooth muscle
1	27	Smooth muscle
21	15	Smooth muscle
12	90	Smooth muscle
52	40	Smooth muscle
59	5	Smooth muscle
13	9	Smooth muscle
51	63	Smooth muscle
47	27	Smooth muscle
71	31	Smooth muscle
63	9	Smooth muscle
3	13	Smooth muscle
29	45	Smooth muscle
52	34	Smooth muscle
73	19	Smooth muscle
52	36	Smooth muscle
20	40	Smooth muscle
8	24	Smooth muscle
37	65	Smooth muscle
9	35	Smooth muscle
16	36	Smooth muscle
37	21	Smooth muscle
41	61	Smooth muscle
2	56	Smooth muscle
27	53	Smooth muscle
67	47	Smooth muscle
1	1	Smooth muscle
32	72	Smooth muscle
22	30	Smooth muscle
59	59	Smooth muscle
18	88	Smooth muscle
30	34	Smooth muscle
29	37	Smooth muscle
3	5	Smooth muscle
26	4	Smooth muscle
24	30	Smooth muscle
36	32	Smooth muscle
2	62	Smooth muscle
57	31	Smooth muscle
32	94	Smooth muscle
31	9	Smooth muscle
16	50	Smooth muscle
24	56	Smooth muscle
63	39	Smooth muscle
68	80	Smooth muscle
7	41	Smooth muscle
8	8	Smooth muscle
35	53	Smooth muscle
19	39	Smooth muscle
74	40	Smooth muscle
65	17	Smooth muscle
25	43	Smooth muscle
10	40	Smooth muscle
33	39	Smooth muscle
67	5	Smooth muscle
32	56	Smooth muscle
43	35	Smooth muscle
8	66	Smooth muscle
50	44	Smooth muscle
52	24	Smooth muscle
7	57	Smooth muscle
10	58	Smooth muscle
39	33	Smooth muscle
22	92	Smooth muscle
2	0	Smooth muscle
26	80	Smooth muscle
34	70	Smooth muscle
51	39	Smooth muscle
68	56	Smooth muscle
28	94	Smooth muscle
42	36	Smooth muscle
4	46	Smooth muscle
32	12	Smooth muscle
55	33	Smooth muscle
11	79	Smooth muscle
42	62	Smooth muscle
41	37	Smooth muscle
38	38	Smooth muscle
9	75	Smooth muscle
11	21	Smooth muscle
65	33	Smooth muscle
65	57	Smooth muscle
51	61	Smooth muscle
73	27	Smooth muscle
9	31	Smooth muscle
57	39	Smooth muscle
13	41	Smooth muscle
53	49	Smooth muscle
17	49	Smooth muscle
3	9	Smooth muscle
54	62	Smooth muscle
39	41	Smooth muscle
32	54	Smooth muscle
3	61	Smooth muscle
10	20	Smooth muscle
60	24	Smooth muscle
72	26	Smooth muscle
16	44	Smooth muscle
3	55	Smooth muscle
69	29	Smooth muscle
2	58	Smooth muscle
38	56	Smooth muscle
21	47	Smooth muscle
42	42	Smooth muscle
2	20	Smooth muscle
14	34	Smooth muscle
7	29	Smooth muscle
37	37	Smooth muscle
20	26	Smooth muscle
61	29	Smooth muscle
69	35	Smooth muscle
50	56	Smooth muscle
76	4	Smooth muscle
17	27	Smooth muscle
42	48	Smooth muscle
13	23	Smooth muscle
39	65	Smooth muscle
58	54	Smooth muscle
12	20	Smooth muscle
56	40	Smooth muscle
21	37	Smooth muscle
20	24	Smooth muscle
13	65	Smooth muscle
53	35	Smooth muscle
9	53	Smooth muscle
28	66	Smooth muscle
29	23	Smooth muscle
69	55	Smooth muscle
26	62	Smooth muscle
37	67	Smooth muscle
28	26	Smooth muscle
25	13	Smooth muscle
56	66	Smooth muscle
4	66	Smooth muscle
24	58	Smooth muscle
13	55	Smooth muscle
26	58	Smooth muscle
3	23	Smooth muscle
50	30	Smooth muscle
59	23	Smooth muscle
68	58	Smooth muscle
76	78	Smooth muscle
30	22	Smooth muscle
45	63	Smooth muscle
74	14	Smooth muscle
0	66	Smooth muscle
26	2	Smooth muscle
4	42	Smooth muscle
2	38	Smooth muscle
64	34	Smooth muscle
8	34	Smooth muscle
58	56	Smooth muscle
1	25	Smooth muscle
74	20	Smooth muscle
37	35	Smooth muscle
4	8	Smooth muscle
16	52	Smooth muscle
4	4	Smooth muscle
46	62	Smooth muscle
11	25	Smooth muscle
37	43	Smooth muscle
10	70	Smooth muscle
35	7	Smooth muscle
21	27	Smooth muscle
14	10	Smooth muscle
4	38	Smooth muscle
77	79	Smooth muscle
53	27	Smooth muscle
68	14	Smooth muscle
0	0	Smooth muscle
15	89	Smooth muscle
41	31	Smooth muscle
34	62	Smooth muscle
4	64	Smooth muscle
0	56	Smooth muscle
13	19	Smooth muscle
66	62	Smooth muscle
60	42	Smooth muscle
6	60	Smooth muscle
15	27	Smooth muscle
2	22	Smooth muscle
12	62	Smooth muscle
58	74	Smooth muscle
52	60	Smooth muscle
53	55	Smooth muscle
16	32	Smooth muscle
5	31	Smooth muscle
69	41	Smooth muscle
7	63	Smooth muscle
68	46	Smooth muscle
64	38	Smooth muscle
71	13	Smooth muscle
55	45	Smooth muscle
70	32	Smooth muscle
33	67	Smooth muscle
46	52	Smooth muscle
0	62	Smooth muscle
62	24	Smooth muscle
1	37	Smooth muscle
17	63	Smooth muscle
2	6	Smooth muscle
17	35	Smooth muscle
39	39	Smooth muscle
55	43	Smooth muscle
74	38	Smooth muscle
8	54	Smooth muscle
60	44	Smooth muscle
72	28	Smooth muscle
6	52	Smooth muscle
58	64	Smooth muscle
1	31	Smooth muscle
28	50	Smooth muscle
0	46	Smooth muscle
25	41	Smooth muscle
33	11	Smooth muscle
64	50	Smooth muscle
37	45	Smooth muscle
32	10	Smooth muscle
64	22	Smooth muscle
34	64	Smooth muscle
59	41	Smooth muscle
3	63	Smooth muscle
34	36	Smooth muscle
73	59	Smooth muscle
9	43	Smooth muscle
67	17	Smooth muscle
63	29	Smooth muscle
45	61	Smooth muscle
67	61	Smooth muscle
57	69	Smooth muscle
27	3	Smooth muscle
38	46	Smooth muscle
8	20	Smooth muscle
32	14	Smooth muscle
49	23	Smooth muscle
54	24	Smooth muscle
27	1	Smooth muscle
57	41	Smooth muscle
37	41	Smooth muscle
19	67	Smooth muscle
36	70	Smooth muscle
5	51	Smooth muscle
70	8	Smooth muscle
4	44	Smooth muscle
68	30	Smooth muscle
37	23	Smooth muscle
68	42	Smooth muscle
73	53	Smooth muscle
69	83	Smooth muscle
27	39	Smooth muscle
10	36	Smooth muscle
35	61	Smooth muscle
61	27	Smooth muscle
13	31	Smooth muscle
3	59	Smooth muscle
72	48	Smooth muscle
58	50	Smooth muscle
18	32	Smooth muscle
0	10	Smooth muscle
0	32	Smooth muscle
38	52	Smooth muscle
32	46	Smooth muscle
49	49	Smooth muscle
72	20	Smooth muscle
2	52	Smooth muscle
46	36	Smooth muscle
31	33	Smooth muscle
4	56	Smooth muscle
12	50	Smooth muscle
22	0	Smooth muscle
59	35	Smooth muscle
65	31	Smooth muscle
20	38	Smooth muscle
74	10	Smooth muscle
62	20	Smooth muscle
57	33	Smooth muscle
61	13	Smooth muscle
6	2	Smooth muscle
11	29	Smooth muscle
5	55	Smooth muscle
36	42	Smooth muscle
60	62	Smooth muscle
57	61	Smooth muscle
71	29	Smooth muscle
71	57	Smooth muscle
64	32	Smooth muscle
48	28	Smooth muscle
9	17	Smooth muscle
28	4	Smooth muscle
24	48	Smooth muscle
51	59	Smooth muscle
32	60	Smooth muscle
2	32	Smooth muscle
7	47	Smooth muscle
37	51	Smooth muscle
22	28	Smooth muscle
49	65	Smooth muscle
15	47	Smooth muscle
63	23	Smooth muscle
40	40	Smooth muscle
64	60	Smooth muscle
11	43	Smooth muscle
29	1	Smooth muscle
10	38	Smooth muscle
29	53	Smooth muscle
28	46	Smooth muscle
63	45	Smooth muscle
49	55	Smooth muscle
26	88	Smooth muscle
12	32	Smooth muscle
72	54	Smooth muscle
38	50	Smooth muscle
66	40	Smooth muscle
46	24	Smooth muscle
24	28	Smooth muscle
5	25	Smooth muscle
57	73	Smooth muscle
26	44	Smooth muscle
1	63	Smooth muscle
23	33	Smooth muscle
10	64	Smooth muscle
26	28	Smooth muscle
40	38	Smooth muscle
15	35	Smooth muscle
66	26	Smooth muscle
25	35	Smooth muscle
57	51	Smooth muscle
63	37	Smooth muscle
33	69	Smooth muscle
25	65	Smooth muscle
58	24	Smooth muscle
27	57	Smooth muscle
14	26	Smooth muscle
36	54	Smooth muscle
28	28	Smooth muscle
6	18	Smooth muscle
74	8	Smooth muscle
56	20	Smooth muscle
68	26	Smooth muscle
22	14	Smooth muscle
34	20	Smooth muscle
7	59	Smooth muscle
31	35	Smooth muscle
64	18	Smooth muscle
7	69	Smooth muscle
3	37	Smooth muscle
73	45	Smooth muscle
19	19	Smooth muscle
61	31	Smooth muscle
25	9	Smooth muscle
64	58	Smooth muscle
24	12	Smooth muscle
54	32	Smooth muscle
3	31	Smooth muscle
68	54	Smooth muscle
16	48	Smooth muscle
64	26	Smooth muscle
27	9	Smooth muscle
12	16	Smooth muscle
67	29	Smooth muscle
53	53	Smooth muscle
5	43	Smooth muscle
20	46	Smooth muscle
67	33	Smooth muscle
2	64	Smooth muscle
13	27	Smooth muscle
43	59	Smooth muscle
27	51	Smooth muscle
51	37	Smooth muscle
38	48	Smooth muscle
19	37	Smooth muscle
68	22	Smooth muscle
19	31	Smooth muscle
57	55	Smooth muscle
21	45	Smooth muscle
33	37	Smooth muscle
62	62	Smooth muscle
1	45	Smooth muscle
13	37	Smooth muscle
59	43	Smooth muscle
66	52	Smooth muscle
7	61	Smooth muscle
3	25	Smooth muscle
6	36	Smooth muscle
59	37	Smooth muscle
59	61	Smooth muscle
61	33	Smooth muscle
11	65	Smooth muscle
56	68	Smooth muscle
45	55	Smooth muscle
3	41	Smooth muscle
54	60	Smooth muscle
39	67	Smooth muscle
10	86	Smooth muscle
26	24	Smooth muscle
10	34	Smooth muscle
41	45	Smooth muscle
20	84	Smooth muscle
28	36	Smooth muscle
54	28	Smooth muscle
5	47	Smooth muscle
65	29	Smooth muscle
49	61	Smooth muscle
44	64	Smooth muscle
35	59	Smooth muscle
5	13	Smooth muscle
33	13	Smooth muscle
35	39	Smooth muscle
17	15	Smooth muscle
16	38	Smooth muscle
9	27	Smooth muscle
12	42	Smooth muscle
26	12	Smooth muscle
21	43	Smooth muscle
73	17	Smooth muscle
66	46	Smooth muscle
60	52	Smooth muscle
1	39	Smooth muscle
3	1	Smooth muscle
68	24	Smooth muscle
41	55	Smooth muscle
46	26	Smooth muscle
25	31	Smooth muscle
28	38	Smooth muscle
9	15	Smooth muscle
2	4	Smooth muscle
45	25	Smooth muscle
55	35	Smooth muscle
1	61	Smooth muscle
1	9	Smooth muscle
27	55	Smooth muscle
26	30	Smooth muscle
50	42	Smooth muscle
24	18	Smooth muscle
35	23	Smooth muscle
4	54	Smooth muscle
55	53	Smooth muscle
17	31	Smooth muscle
12	84	Smooth muscle
7	55	Smooth muscle
9	29	Smooth muscle
35	65	Smooth muscle
68	40	Smooth muscle
0	58	Smooth muscle
45	53	Smooth muscle
39	69	Smooth muscle
29	11	Smooth muscle
69	45	Smooth muscle
68	50	Smooth muscle
33	63	Smooth muscle
23	3	Smooth muscle
12	76	Smooth muscle
34	60	Smooth muscle
35	31	Smooth muscle
7	53	Smooth muscle
3	27	Smooth muscle
66	60	Smooth muscle
13	53	Smooth muscle
30	14	Smooth muscle
13	21	Smooth muscle
37	17	Smooth muscle
9	41	Smooth muscle
11	49	Smooth muscle
2	60	Smooth muscle
20	20	Smooth muscle
0	60	Smooth muscle
71	19	Smooth muscle
12	14	Smooth muscle
63	25	Smooth muscle
42	64	Smooth muscle
1	67	Smooth muscle
69	53	Smooth muscle
6	54	Smooth muscle
48	38	Smooth muscle
2	24	Smooth muscle
13	33	Smooth muscle
63	55	Smooth muscle
8	18	Smooth muscle
27	17	Smooth muscle
39	31	Smooth muscle
25	33	Smooth muscle
64	48	Smooth muscle
4	24	Smooth muscle
62	28	Smooth muscle
58	52	Smooth muscle
67	35	Smooth muscle
41	47	Smooth muscle
2	66	Smooth muscle
60	34	Smooth muscle
6	30	Smooth muscle
13	93	Smooth muscle
4	20	Smooth muscle
42	50	Smooth muscle
13	75	Smooth muscle
70	46	Smooth muscle
65	61	Smooth muscle
71	27	Smooth muscle
25	39	Smooth muscle
67	51	Smooth muscle
6	22	Smooth muscle
65	45	Smooth muscle
3	33	Smooth muscle
54	30	Smooth muscle
18	20	Smooth muscle
34	40	Smooth muscle
51	45	Smooth muscle
19	75	Smooth muscle
35	49	Smooth muscle
66	28	Smooth muscle
50	46	Smooth muscle
29	7	Smooth muscle
0	48	Smooth muscle
36	36	Smooth muscle
44	62	Smooth muscle
45	49	Smooth muscle
61	35	Smooth muscle
57	43	Smooth muscle
46	42	Smooth muscle
20	44	Smooth muscle
21	39	Smooth muscle
70	42	Smooth muscle
50	36	Smooth muscle
37	53	Smooth muscle
8	50	Smooth muscle
4	0	Smooth muscle
28	34	Smooth muscle
7	7	Smooth muscle
56	42	Smooth muscle
22	36	Smooth muscle
12	34	Smooth muscle
40	44	Smooth muscle
60	28	Smooth muscle
53	37	Smooth muscle
66	50	Smooth muscle
17	25	Smooth muscle
18	24	Smooth muscle
35	57	Smooth muscle
20	88	Smooth muscle
6	24	Smooth muscle
25	15	Smooth muscle
10	26	Smooth muscle
73	39	Smooth muscle
12	78	Smooth muscle
27	63	Smooth muscle
11	37	Smooth muscle
18	52	Smooth muscle
38	40	Smooth muscle
22	32	Smooth muscle
47	31	Smooth muscle
3	45	Smooth muscle
46	50	Smooth muscle
30	24	Smooth muscle
34	50	Smooth muscle
5	85	Smooth muscle
13	87	Smooth muscle
5	39	Smooth muscle
58	70	Smooth muscle
52	56	Smooth muscle
14	80	Smooth muscle
19	85	Smooth muscle
16	16	Smooth muscle
34	38	Smooth muscle
2	70	Smooth muscle
48	40	Smooth muscle
0	4	Smooth muscle
14	62	Smooth muscle
62	38	Smooth muscle
69	31	Smooth muscle
4	60	Smooth muscle
9	55	Smooth muscle
1	55	Smooth muscle
9	63	Smooth muscle
63	59	Smooth muscle
30	82	Smooth muscle
50	50	Smooth muscle
11	55	Smooth muscle
5	33	Smooth muscle
52	62	Smooth muscle
63	31	Smooth muscle
20	56	Smooth muscle
34	52	Smooth muscle
64	40	Smooth muscle
76	34	Smooth muscle
70	38	Smooth muscle
9	25	Smooth muscle
67	27	Smooth muscle
30	10	Smooth muscle
17	39	Smooth muscle
33	45	Smooth muscle
16	30	Smooth muscle
29	47	Smooth muscle
2	2	Smooth muscle
13	63	Smooth muscle
50	26	Smooth muscle
71	33	Smooth muscle
43	57	Smooth muscle
1	57	Smooth muscle
11	35	Smooth muscle
75	9	Smooth muscle
41	35	Smooth muscle
2	18	Smooth muscle
42	56	Smooth muscle
41	57	Smooth muscle
1	3	Smooth muscle
58	68	Smooth muscle
16	14	Smooth muscle
66	94	Smooth muscle
72	32	Smooth muscle
8	28	Smooth muscle
5	41	Smooth muscle
63	61	Smooth muscle
62	32	Smooth muscle
12	58	Smooth muscle
3	29	Smooth muscle
0	68	Smooth muscle
71	15	Smooth muscle
56	50	Smooth muscle
18	50	Smooth muscle
56	26	Smooth muscle
30	12	Smooth muscle
11	59	Smooth muscle
37	27	Smooth muscle
46	28	Smooth muscle
31	55	Smooth muscle
49	33	Smooth muscle
72	58	Smooth muscle
33	65	Smooth muscle
61	19	Smooth muscle
48	56	Smooth muscle
70	18	Smooth muscle
6	58	Smooth muscle
77	5	Smooth muscle
68	36	Smooth muscle
27	41	Smooth muscle
8	94	Smooth muscle
46	60	Smooth muscle
74	44	Smooth muscle
70	60	Smooth muscle
39	59	Smooth muscle
62	40	Smooth muscle
19	69	Smooth muscle
18	28	Smooth muscle
0	38	Smooth muscle
27	23	Smooth muscle
52	90	Smooth muscle
50	52	Smooth muscle
40	46	Smooth muscle
32	16	Smooth muscle
21	41	Smooth muscle
44	48	Smooth muscle
15	51	Smooth muscle
6	44	Smooth muscle
15	49	Smooth muscle
74	12	Smooth muscle
56	60	Smooth muscle
6	6	Smooth muscle
15	15	Smooth muscle
20	30	Smooth muscle
18	84	Smooth muscle
36	50	Smooth muscle
29	3	Smooth muscle
33	75	Smooth muscle
45	27	Smooth muscle
73	41	Smooth muscle
35	21	Smooth muscle
58	28	Smooth muscle
55	67	Smooth muscle
30	36	Smooth muscle
70	48	Smooth muscle
3	3	Smooth muscle
66	56	Smooth muscle
40	48	Smooth muscle
48	26	Smooth muscle
35	41	Smooth muscle
7	35	Smooth muscle
73	55	Smooth muscle
67	57	Smooth muscle
7	27	Smooth muscle
54	36	Smooth muscle
26	60	Smooth muscle
54	56	Smooth muscle
7	43	Smooth muscle
27	37	Smooth muscle
49	45	Smooth muscle
14	28	Smooth muscle
16	58	Smooth muscle
52	30	Smooth muscle
34	34	Smooth muscle
68	32	Smooth muscle
55	39	Smooth muscle
16	54	Smooth muscle
13	43	Smooth muscle
2	26	Smooth muscle
47	49	Smooth muscle
4	52	Smooth muscle
65	19	Smooth muscle
43	91	Smooth muscle
8	10	Smooth muscle
27	29	Smooth muscle
56	46	Smooth muscle
21	29	Smooth muscle
20	32	Smooth muscle
19	27	Smooth muscle
35	37	Smooth muscle
36	66	Smooth muscle
4	36	Smooth muscle
50	48	Smooth muscle
32	38	Smooth muscle
16	40	Smooth muscle
31	39	Smooth muscle
22	34	Smooth muscle
0	6	Smooth muscle
3	7	Smooth muscle
54	34	Smooth muscle
64	24	Smooth muscle
69	13	Smooth muscle
11	63	Smooth muscle
2	36	Smooth muscle
72	24	Smooth muscle
56	24	Smooth muscle
20	64	Smooth muscle
28	0	Smooth muscle
50	38	Smooth muscle
61	21	Smooth muscle
45	39	Smooth muscle
17	47	Smooth muscle
45	45	Smooth muscle
77	9	Smooth muscle
65	47	Smooth muscle
29	65	Smooth muscle
53	45	Smooth muscle
71	21	Smooth muscle
48	62	Smooth muscle
38	30	Smooth muscle
73	25	Smooth muscle
10	50	Smooth muscle
40	30	Smooth muscle
25	27	Smooth muscle
18	44	Smooth muscle
4	18	Smooth muscle
49	25	Smooth muscle
4	40	Smooth muscle
0	22	Smooth muscle
66	48	Smooth muscle
11	53	Smooth muscle
72	30	Smooth muscle
42	30	Smooth muscle
21	53	Smooth muscle
57	37	Smooth muscle
40	34	Smooth muscle
49	51	Smooth muscle
8	48	Smooth muscle
48	46	Smooth muscle
72	34	Smooth muscle
0	52	Smooth muscle
31	31	Smooth muscle
11	31	Smooth muscle
2	34	Smooth muscle
44	34	Smooth muscle
24	36	Smooth muscle
23	39	Smooth muscle
20	42	Smooth muscle
54	44	Smooth muscle
16	56	Smooth muscle
18	36	Smooth muscle
66	4	Smooth muscle
18	62	Smooth muscle
5	11	Smooth muscle
6	86	Smooth muscle
9	87	Smooth muscle
31	49	Smooth muscle
14	38	Smooth muscle
61	59	Smooth muscle
12	22	Smooth muscle
62	44	Smooth muscle
57	7	Smooth muscle
67	25	Smooth muscle
39	35	Smooth muscle
48	54	Smooth muscle
35	43	Smooth muscle
68	28	Smooth muscle
12	52	Smooth muscle
13	73	Smooth muscle
53	25	Smooth muscle
56	54	Smooth muscle
67	63	Smooth muscle
0	50	Smooth muscle
7	85	Smooth muscle
4	50	Smooth muscle
30	38	Smooth muscle
60	40	Smooth muscle
68	60	Smooth muscle
7	39	Smooth muscle
57	47	Smooth muscle
58	0	Smooth muscle
43	53	Smooth muscle
43	47	Smooth muscle
4	32	Smooth muscle
42	52	Smooth muscle
42	38	Smooth muscle
58	46	Smooth muscle
56	44	Smooth muscle
17	33	Smooth muscle
19	63	Smooth muscle
56	30	Smooth muscle
35	25	Smooth muscle
24	24	Smooth muscle
2	40	Smooth muscle
60	58	Smooth muscle
6	50	Smooth muscle
14	40	Smooth muscle
0	70	Smooth muscle
1	43	Smooth muscle
5	7	Smooth muscle
35	69	Smooth muscle
61	61	Smooth muscle
3	35	Smooth muscle
55	21	Smooth muscle
74	36	Smooth muscle
18	38	Smooth muscle
61	45	Smooth muscle
18	74	Smooth muscle
52	58	Smooth muscle
18	46	Smooth muscle
59	55	Smooth muscle
48	66	Smooth muscle
36	46	Smooth muscle
69	39	Smooth muscle
45	29	Smooth muscle
22	26	Smooth muscle
71	59	Smooth muscle
11	41	Smooth muscle
7	9	Smooth muscle
56	48	Smooth muscle
26	16	Smooth muscle
70	24	Smooth muscle
6	66	Smooth muscle
15	91	Smooth muscle
73	35	Smooth muscle
26	64	Smooth muscle
54	40	Smooth muscle
51	51	Smooth muscle
66	24	Smooth muscle
50	58	Smooth muscle
14	24	Smooth muscle
5	87	Smooth muscle
17	37	Smooth muscle
5	1	Smooth muscle
19	25	Smooth muscle
6	56	Smooth muscle
11	13	Smooth muscle
33	53	Smooth muscle
37	63	Smooth muscle
6	62	Smooth muscle
12	12	Smooth muscle
52	50	Smooth muscle
25	5	Smooth muscle
72	16	Smooth muscle
1	33	Smooth muscle
31	47	Smooth muscle
35	67	Smooth muscle
64	20	Smooth muscle
31	59	Smooth muscle
61	43	Smooth muscle
37	33	Smooth muscle
70	40	Smooth muscle
64	54	Smooth muscle
69	25	Smooth muscle
75	5	Smooth muscle
28	52	Smooth muscle
13	95	Smooth muscle
21	1	Smooth muscle
25	29	Smooth muscle
0	44	Smooth muscle
13	35	Smooth muscle
71	23	Smooth muscle
22	18	Smooth muscle
68	64	Smooth muscle
73	33	Smooth muscle
24	32	Smooth muscle
3	15	Smooth muscle
20	86	Smooth muscle
32	36	Smooth muscle
4	26	Smooth muscle
22	16	Smooth muscle
35	55	Smooth muscle
11	17	Smooth muscle
2	90	Smooth muscle
0	28	Smooth muscle
11	73	Smooth muscle
11	45	Smooth muscle
69	15	Smooth muscle
25	45	Smooth muscle
19	29	Smooth muscle
66	16	Smooth muscle
63	33	Smooth muscle
42	40	Smooth muscle
71	37	Smooth muscle
8	52	Smooth muscle
16	88	Smooth muscle
27	15	Smooth muscle
0	72	Smooth muscle
49	47	Smooth muscle
46	44	Smooth muscle
64	28	Smooth muscle
60	30	Smooth muscle
4	28	Smooth muscle
24	14	Smooth muscle
28	6	Smooth muscle
45	35	Smooth muscle
7	25	Smooth muscle
44	28	Smooth muscle
14	54	Smooth muscle
58	30	Smooth muscle
18	54	Smooth muscle
67	55	Smooth muscle
42	60	Smooth muscle
44	58	Smooth muscle
63	51	Smooth muscle
64	36	Smooth muscle
43	29	Smooth muscle
12	40	Smooth muscle
9	47	Smooth muscle
65	27	Smooth muscle
15	87	Smooth muscle
14	58	Smooth muscle
45	57	Smooth muscle
0	20	Smooth muscle
6	32	Smooth muscle
68	48	Smooth muscle
30	30	Smooth muscle
34	48	Smooth muscle
21	31	Smooth muscle
27	31	Smooth muscle
10	30	Smooth muscle
54	46	Smooth muscle
13	11	Smooth muscle
28	54	Smooth muscle
45	43	Smooth muscle
51	57	Smooth muscle
65	41	Smooth muscle
57	17	Smooth muscle
37	61	Smooth muscle
65	35	Smooth muscle
26	46	Smooth muscle
5	57	Smooth muscle
48	44	Smooth muscle
32	32	Smooth muscle
38	34	Smooth muscle
20	28	Smooth muscle
52	26	Smooth muscle
73	37	Smooth muscle
31	15	Smooth muscle
53	61	Smooth muscle
54	50	Smooth muscle
62	90	Smooth muscle
30	60	Smooth muscle
25	1	Smooth muscle
48	34	Smooth muscle
10	22	Smooth muscle
27	33	Smooth muscle
17	13	Smooth muscle
51	19	Smooth muscle
58	44	Smooth muscle
15	41	Smooth muscle
29	43	Smooth muscle
10	28	Smooth muscle
34	32	Smooth muscle
9	61	Smooth muscle
9	19	Smooth muscle
68	38	Smooth muscle
26	32	Smooth muscle
66	42	Smooth muscle
4	16	Smooth muscle
25	19	Smooth muscle
51	41	Smooth muscle
2	42	Smooth muscle
11	15	Smooth muscle
4	30	Smooth muscle
12	38	Smooth muscle
11	57	Smooth muscle
17	89	Smooth muscle
19	73	Smooth muscle
0	26	Smooth muscle
28	60	Smooth muscle
9	23	Smooth muscle
58	32	Smooth muscle
50	32	Smooth muscle
29	51	Smooth muscle
43	51	Smooth muscle
38	62	Smooth muscle
47	37	Smooth muscle
58	72	Smooth muscle
50	40	Smooth muscle
61	25	Smooth muscle
4	62	Smooth muscle
31	63	Smooth muscle
15	93	Smooth muscle
4	70	Smooth muscle
13	49	Smooth muscle
9	37	Smooth muscle
4	22	Smooth muscle
36	38	Smooth muscle
61	41	Smooth muscle
45	33	Smooth muscle
10	46	Smooth muscle
73	29	Smooth muscle
53	23	Smooth muscle
1	59	Smooth muscle
26	10	Smooth muscle
37	57	Smooth muscle
46	48	Smooth muscle
5	3	Smooth muscle
39	37	Smooth muscle
24	10	Smooth muscle
64	62	Smooth muscle
40	42	Smooth muscle
32	40	Smooth muscle
50	28	Smooth muscle
26	52	Smooth muscle
73	15	Smooth muscle
32	64	Smooth muscle
23	25	Smooth muscle
14	44	Smooth muscle
41	39	Smooth muscle
1	7	Smooth muscle
7	19	Smooth muscle
59	51	Smooth muscle
47	51	Smooth muscle
0	30	Smooth muscle
33	47	Smooth muscle
49	35	Smooth muscle
25	49	Smooth muscle
30	44	Smooth muscle
21	57	Smooth muscle
2	28	Smooth muscle
0	42	Smooth muscle
66	88	Smooth muscle
41	53	Smooth muscle
1	69	Smooth muscle
32	66	Smooth muscle
65	49	Smooth muscle
12	60	Smooth muscle
55	47	Smooth muscle
56	62	Smooth muscle
50	54	Smooth muscle
63	49	Smooth muscle
19	41	Smooth muscle
18	34	Smooth muscle
24	54	Smooth muscle
72	50	Smooth muscle
23	27	Smooth muscle
52	32	Smooth muscle
55	51	Smooth muscle
50	6	Smooth muscle
8	46	Smooth muscle
36	58	Smooth muscle
65	37	Smooth muscle
9	33	Smooth muscle
59	87	Smooth muscle
68	62	Smooth muscle
17	65	Smooth muscle
12	18	Smooth muscle
4	14	Smooth muscle
6	42	Smooth muscle
35	47	Smooth muscle
43	49	Smooth muscle
26	40	Smooth muscle
16	20	Smooth muscle
0	8	Smooth muscle
66	34	Smooth muscle
5	15	Smooth muscle
27	13	Smooth muscle
65	25	Smooth muscle
37	59	Smooth muscle
0	54	Smooth muscle
57	49	Smooth muscle
4	34	Smooth muscle
18	76	Smooth muscle
72	14	Smooth muscle
70	34	Smooth muscle
23	37	Smooth muscle
42	46	Smooth muscle
59	57	Smooth muscle
12	44	Smooth muscle
51	43	Smooth muscle
69	77	Smooth muscle
38	58	Smooth muscle
68	84	Smooth muscle
8	92	Smooth muscle
5	45	Smooth muscle
33	21	Smooth muscle
23	31	Smooth muscle
65	43	Smooth muscle
25	17	Smooth muscle
6	38	Smooth muscle
29	13	Smooth muscle
62	58	Smooth muscle
1	19	Smooth muscle
17	41	Smooth muscle
20	48	Smooth muscle
51	49	Smooth muscle
38	60	Smooth muscle
56	52	Smooth muscle
34	30	Smooth muscle
40	36	Smooth muscle
9	59	Smooth muscle
58	42	Smooth muscle
49	53	Smooth muscle
41	29	Smooth muscle
15	61	Smooth muscle
37	55	Smooth muscle
46	46	Smooth muscle
40	64	Smooth muscle
62	30	Smooth muscle
51	33	Smooth muscle
2	44	Smooth muscle
22	44	Smooth muscle
51	67	Smooth muscle
44	38	Smooth muscle
60	46	Smooth muscle
19	89	Smooth muscle
0	64	Smooth muscle
20	22	Smooth muscle
12	66	Smooth muscle
34	46	Smooth muscle
56	38	Smooth muscle
22	40	Smooth muscle
37	69	Smooth muscle
40	90	Smooth muscle
36	44	Smooth muscle
70	26	Smooth muscle
49	29	Smooth muscle
11	11	Smooth muscle
31	13	Smooth muscle
69	43	Smooth muscle
2	16	Smooth muscle
43	61	Smooth muscle
11	19	Smooth muscle
34	78	Smooth muscle
19	21	Smooth muscle
56	34	Smooth muscle
59	33	Smooth muscle
13	13	Smooth muscle
57	29	Smooth muscle
73	13	Smooth muscle
12	46	Smooth muscle
23	29	Smooth muscle
66	54	Smooth muscle
46	30	Smooth muscle
13	45	Smooth muscle
29	29	Smooth muscle
3	21	Smooth muscle
36	64	Smooth muscle
59	53	Smooth muscle
58	38	Smooth muscle
54	38	Smooth muscle
18	40	Smooth muscle
66	90	Smooth muscle
58	60	Smooth muscle
27	67	Smooth muscle
57	63	Smooth muscle
7	23	Smooth muscle
61	15	Smooth muscle
49	39	Smooth muscle
15	31	Smooth muscle
28	30	Smooth muscle
52	44	Smooth muscle
53	59	Smooth muscle
12	94	Smooth muscle
73	23	Smooth muscle
66	30	Smooth muscle
45	41	Smooth muscle
8	44	Smooth muscle
27	35	Smooth muscle
70	44	Smooth muscle
33	43	Smooth muscle
70	28	Smooth muscle
3	65	Smooth muscle
76	6	Smooth muscle
6	14	Smooth muscle
64	42	Smooth muscle
30	66	Smooth muscle
33	23	Smooth muscle
57	45	Smooth muscle
6	40	Smooth muscle
20	52	Smooth muscle
12	36	Smooth muscle
47	41	Smooth muscle
27	11	Smooth muscle
67	49	Smooth muscle
70	4	Smooth muscle
72	38	Smooth muscle
15	43	Smooth muscle
58	22	Smooth muscle
15	45	Smooth muscle
51	55	Smooth muscle
69	23	Smooth muscle
26	8	Smooth muscle
38	54	Smooth muscle
30	28	Smooth muscle
24	34	Smooth muscle
15	25	Smooth muscle
71	25	Smooth muscle
47	65	Smooth muscle
55	65	Smooth muscle
29	21	Smooth muscle
11	39	Smooth muscle
59	45	Smooth muscle
14	36	Smooth muscle
56	32	Smooth muscle
65	53	Smooth muscle
48	36	Smooth muscle
32	50	Smooth muscle
74	42	Smooth muscle
15	23	Smooth muscle
1	21	Smooth muscle
54	52	Smooth muscle
0	36	Smooth muscle
71	45	Smooth muscle
60	74	Smooth muscle
60	32	Smooth muscle
[truncated: 2,175 more rows]

## Sheet: Fig.3b
method	term_id	query	significant	p_value	term_size	query_size	intersection_size	precision	recall	source	term_name	effective_domain_size	source_order	parents	ID	cB
HEARTSVG	KEGG:04010	query_1	TRUE	0.0818329	294	3756	163	0.0433972	0.554422	KEGG	MAPK signaling pathway	8161	238	KEGG:00000	04010	Signal transduction
HEARTSVG	KEGG:04012	query_1	TRUE	0.620146	84	3756	51	0.0135783	0.607143	KEGG	ErbB signaling pathway	8161	240	KEGG:00000	04012	Signal transduction
HEARTSVG	KEGG:04068	query_1	TRUE	0.0239341	131	3756	81	0.0215655	0.618321	KEGG	FoxO signaling pathway	8161	253	KEGG:00000	04068	Signal transduction
HEARTSVG	KEGG:04151	query_1	TRUE	0.000857703	353	3756	203	0.0540469	0.575071	KEGG	PI3K-Akt signaling pathway	8161	279	KEGG:00000	04151	Signal transduction
HEARTSVG	KEGG:04152	query_1	TRUE	0.00871041	121	3756	77	0.0205005	0.636364	KEGG	AMPK signaling pathway	8161	280	KEGG:00000	04152	Signal transduction
HEARTSVG	KEGG:04310	query_1	FALSE	1	170	3756	93	0.0247604	0.547059	KEGG	Wnt signaling pathway	8161	293	KEGG:00000	04310	Signal transduction
HEARTSVG	KEGG:04350	query_1	TRUE	0.156902	97	3756	60	0.0159744	0.618557	KEGG	TGF-beta signaling pathway	8161	298	KEGG:00000	04350	Signal transduction
HEARTSVG	KEGG:04630	query_1	FALSE	1	166	3756	71	0.0189031	0.427711	KEGG	JAK-STAT signaling pathway	8161	326	KEGG:00000	04630	Signal transduction
HEARTSVG	KEGG:05200	query_1	TRUE	0.000445459	529	3756	294	0.0782748	0.555766	KEGG	Pathways in cancer	8161	446	KEGG:00000	05200	Cancer: overview
HEARTSVG	KEGG:05202	query_1	FALSE	1	192	3756	96	0.0255591	0.5	KEGG	Transcriptional misregulation in cancer	8161	447	KEGG:00000	05202	Cancer: overview
HEARTSVG	KEGG:05203	query_1	FALSE	1	200	3756	106	0.0282215	0.53	KEGG	Viral carcinogenesis	8161	448	KEGG:00000	05203	Cancer: overview
HEARTSVG	KEGG:05204	query_1	FALSE	1	67	3756	26	0.00692226	0.38806	KEGG	Chemical carcinogenesis - DNA adducts	8161	449	KEGG:00000	05204	Cancer: overview
HEARTSVG	KEGG:05205	query_1	TRUE	3.92109e-06	205	3756	133	0.03541	0.64878	KEGG	Proteoglycans in cancer	8161	450	KEGG:00000	05205	Cancer: overview
HEARTSVG	KEGG:05206	query_1	FALSE	1	310	3756	109	0.0290202	0.351613	KEGG	MicroRNAs in cancer	8161	451	KEGG:00000	05206	Cancer: overview
HEARTSVG	KEGG:05207	query_1	FALSE	1	211	3756	98	0.0260916	0.464455	KEGG	Chemical carcinogenesis - receptor activation	8161	452	KEGG:00000	05207	Cancer: overview
HEARTSVG	KEGG:05208	query_1	TRUE	5.6264e-15	222	3756	163	0.0433972	0.734234	KEGG	Chemical carcinogenesis - reactive oxygen species	8161	453	KEGG:00000	05208	Cancer: overview
HEARTSVG	KEGG:05230	query_1	TRUE	0.00538346	70	3756	49	0.0130458	0.7	KEGG	Central carbon metabolism in cancer	8161	471	KEGG:00000	05230	Cancer: overview
HEARTSVG	KEGG:05231	query_1	FALSE	1	98	3756	54	0.014377	0.55102	KEGG	Choline metabolism in cancer	8161	472	KEGG:00000	05231	Cancer: overview
HEARTSVG	KEGG:05235	query_1	TRUE	0.0266455	89	3756	58	0.015442	0.651685	KEGG	PD-L1 expression and PD-1 checkpoint pathway in cancer	8161	473	KEGG:00000	05235	Cancer: overview
SPARK-X	KEGG:04010	query_1	TRUE	0.0825016	294	3701	161	0.0435018	0.547619	KEGG	MAPK signaling pathway	8161	238	KEGG:00000	04010	Signal transduction
SPARK-X	KEGG:04012	query_1	FALSE	1	84	3701	49	0.0132397	0.583333	KEGG	ErbB signaling pathway	8161	240	KEGG:00000	04012	Signal transduction
SPARK-X	KEGG:04068	query_1	TRUE	0.00636008	131	3701	82	0.0221562	0.625954	KEGG	FoxO signaling pathway	8161	253	KEGG:00000	04068	Signal transduction
SPARK-X	KEGG:04151	query_1	TRUE	0.00305357	353	3701	198	0.0534991	0.560907	KEGG	PI3K-Akt signaling pathway	8161	279	KEGG:00000	04151	Signal transduction
SPARK-X	KEGG:04152	query_1	TRUE	0.0420218	121	3701	74	0.0199946	0.61157	KEGG	AMPK signaling pathway	8161	280	KEGG:00000	04152	Signal transduction
SPARK-X	KEGG:04310	query_1	FALSE	1	170	3701	76	0.020535	0.447059	KEGG	Wnt signaling pathway	8161	293	KEGG:00000	04310	Signal transduction
SPARK-X	KEGG:04350	query_1	FALSE	1	97	3701	51	0.0137801	0.525773	KEGG	TGF-beta signaling pathway	8161	298	KEGG:00000	04350	Signal transduction
SPARK-X	KEGG:04630	query_1	FALSE	1	166	3701	71	0.019184	0.427711	KEGG	JAK-STAT signaling pathway	8161	326	KEGG:00000	04630	Signal transduction
SPARK-X	KEGG:05200	query_1	TRUE	0.000145678	529	3701	293	0.0791678	0.553875	KEGG	Pathways in cancer	8161	446	KEGG:00000	05200	Cancer: overview
SPARK-X	KEGG:05202	query_1	FALSE	1	192	3701	102	0.0275601	0.53125	KEGG	Transcriptional misregulation in cancer	8161	447	KEGG:00000	05202	Cancer: overview
SPARK-X	KEGG:05203	query_1	TRUE	0.192287	200	3701	112	0.0302621	0.56	KEGG	Viral carcinogenesis	8161	448	KEGG:00000	05203	Cancer: overview
SPARK-X	KEGG:05204	query_1	FALSE	1	67	3701	19	0.00513375	0.283582	KEGG	Chemical carcinogenesis - DNA adducts	8161	449	KEGG:00000	05204	Cancer: overview
SPARK-X	KEGG:05205	query_1	TRUE	2.33194e-07	205	3701	135	0.0364766	0.658537	KEGG	Proteoglycans in cancer	8161	450	KEGG:00000	05205	Cancer: overview
SPARK-X	KEGG:05206	query_1	FALSE	1	310	3701	104	0.0281005	0.335484	KEGG	MicroRNAs in cancer	8161	451	KEGG:00000	05206	Cancer: overview
SPARK-X	KEGG:05207	query_1	FALSE	1	211	3701	98	0.0264793	0.464455	KEGG	Chemical carcinogenesis - receptor activation	8161	452	KEGG:00000	05207	Cancer: overview
SPARK-X	KEGG:05208	query_1	TRUE	7.77724e-11	222	3701	153	0.0413402	0.689189	KEGG	Chemical carcinogenesis - reactive oxygen species	8161	453	KEGG:00000	05208	Cancer: overview
SPARK-X	KEGG:05230	query_1	TRUE	0.00334995	70	3701	49	0.0132397	0.7	KEGG	Central carbon metabolism in cancer	8161	471	KEGG:00000	05230	Cancer: overview
SPARK-X	KEGG:05231	query_1	TRUE	0.0153893	98	3701	63	0.0170224	0.642857	KEGG	Choline metabolism in cancer	8161	472	KEGG:00000	05231	Cancer: overview
SPARK-X	KEGG:05235	query_1	TRUE	6.47662e-08	89	3701	69	0.0186436	0.775281	KEGG	PD-L1 expression and PD-1 checkpoint pathway in cancer	8161	473	KEGG:00000	05235	Cancer: overview
SPARK	KEGG:04010	query_1	TRUE	0.25077	294	3614	155	0.0428888	0.527211	KEGG	MAPK signaling pathway	8161	238	KEGG:00000	04010	Signal transduction
SPARK	KEGG:04012	query_1	FALSE	1	84	3614	44	0.0121749	0.52381	KEGG	ErbB signaling pathway	8161	240	KEGG:00000	04012	Signal transduction
SPARK	KEGG:04068	query_1	FALSE	1	131	3614	68	0.0188157	0.519084	KEGG	FoxO signaling pathway	8161	253	KEGG:00000	04068	Signal transduction
SPARK	KEGG:04151	query_1	TRUE	0.0195115	353	3614	190	0.0525733	0.538244	KEGG	PI3K-Akt signaling pathway	8161	279	KEGG:00000	04151	Signal transduction
SPARK	KEGG:04152	query_1	FALSE	1	121	3614	62	0.0171555	0.512397	KEGG	AMPK signaling pathway	8161	280	KEGG:00000	04152	Signal transduction
SPARK	KEGG:04310	query_1	FALSE	1	170	3614	85	0.0235196	0.5	KEGG	Wnt signaling pathway	8161	293	KEGG:00000	04310	Signal transduction
SPARK	KEGG:04350	query_1	FALSE	1	97	3614	55	0.0152186	0.56701	KEGG	TGF-beta signaling pathway	8161	298	KEGG:00000	04350	Signal transduction
SPARK	KEGG:04630	query_1	FALSE	1	166	3614	60	0.0166021	0.361446	KEGG	JAK-STAT signaling pathway	8161	326	KEGG:00000	04630	Signal transduction
SPARK	KEGG:05200	query_1	TRUE	0.0715249	529	3614	271	0.0749862	0.512287	KEGG	Pathways in cancer	8161	446	KEGG:00000	05200	Cancer: overview
SPARK	KEGG:05202	query_1	FALSE	1	192	3614	98	0.0271168	0.510417	KEGG	Transcriptional misregulation in cancer	8161	447	KEGG:00000	05202	Cancer: overview
SPARK	KEGG:05203	query_1	FALSE	1	200	3614	93	0.0257333	0.465	KEGG	Viral carcinogenesis	8161	448	KEGG:00000	05203	Cancer: overview
SPARK	KEGG:05204	query_1	FALSE	1	67	3614	23	0.00636414	0.343284	KEGG	Chemical carcinogenesis - DNA adducts	8161	449	KEGG:00000	05204	Cancer: overview
SPARK	KEGG:05205	query_1	TRUE	0.00307049	205	3614	120	0.0332042	0.585366	KEGG	Proteoglycans in cancer	8161	450	KEGG:00000	05205	Cancer: overview
SPARK	KEGG:05206	query_1	FALSE	1	310	3614	101	0.0279469	0.325806	KEGG	MicroRNAs in cancer	8161	451	KEGG:00000	05206	Cancer: overview
SPARK	KEGG:05207	query_1	FALSE	1	211	3614	81	0.0224128	0.383886	KEGG	Chemical carcinogenesis - receptor activation	8161	452	KEGG:00000	05207	Cancer: overview
SPARK	KEGG:05208	query_1	FALSE	1	222	3614	115	0.0318207	0.518018	KEGG	Chemical carcinogenesis - reactive oxygen species	8161	453	KEGG:00000	05208	Cancer: overview
SPARK	KEGG:05230	query_1	TRUE	0.759761	70	3614	42	0.0116215	0.6	KEGG	Central carbon metabolism in cancer	8161	471	KEGG:00000	05230	Cancer: overview
SPARK	KEGG:05231	query_1	FALSE	1	98	3614	54	0.0149419	0.55102	KEGG	Choline metabolism in cancer	8161	472	KEGG:00000	05231	Cancer: overview
SPARK	KEGG:05235	query_1	TRUE	0.6486	89	3614	52	0.0143885	0.58427	KEGG	PD-L1 expression and PD-1 checkpoint pathway in cancer	8161	473	KEGG:00000	05235	Cancer: overview
SpatialDE	KEGG:04010	query_1	TRUE	0.0681499	294	3635	159	0.0437414	0.540816	KEGG	MAPK signaling pathway	8161	238	KEGG:00000	04010	Signal transduction
SpatialDE	KEGG:04012	query_1	FALSE	1	84	3635	43	0.0118294	0.511905	KEGG	ErbB signaling pathway	8161	240	KEGG:00000	04012	Signal transduction
SpatialDE	KEGG:04068	query_1	FALSE	1	131	3635	70	0.0192572	0.534351	KEGG	FoxO signaling pathway	8161	253	KEGG:00000	04068	Signal transduction
SpatialDE	KEGG:04151	query_1	TRUE	0.012192	353	3635	192	0.0528198	0.543909	KEGG	PI3K-Akt signaling pathway	8161	279	KEGG:00000	04151	Signal transduction
SpatialDE	KEGG:04152	query_1	FALSE	1	121	3635	63	0.0173315	0.520661	KEGG	AMPK signaling pathway	8161	280	KEGG:00000	04152	Signal transduction
SpatialDE	KEGG:04310	query_1	FALSE	1	170	3635	88	0.0242091	0.517647	KEGG	Wnt signaling pathway	8161	293	KEGG:00000	04310	Signal transduction
SpatialDE	KEGG:04350	query_1	TRUE	0.425917	97	3635	57	0.0156809	0.587629	KEGG	TGF-beta signaling pathway	8161	298	KEGG:00000	04350	Signal transduction
SpatialDE	KEGG:04630	query_1	FALSE	1	166	3635	60	0.0165062	0.361446	KEGG	JAK-STAT signaling pathway	8161	326	KEGG:00000	04630	Signal transduction
SpatialDE	KEGG:05200	query_1	TRUE	0.0580773	529	3635	273	0.0751032	0.516068	KEGG	Pathways in cancer	8161	446	KEGG:00000	05200	Cancer: overview
SpatialDE	KEGG:05202	query_1	FALSE	1	192	3635	95	0.0261348	0.494792	KEGG	Transcriptional misregulation in cancer	8161	447	KEGG:00000	05202	Cancer: overview
SpatialDE	KEGG:05203	query_1	FALSE	1	200	3635	92	0.0253095	0.46	KEGG	Viral carcinogenesis	8161	448	KEGG:00000	05203	Cancer: overview
SpatialDE	KEGG:05204	query_1	FALSE	1	67	3635	22	0.00605227	0.328358	KEGG	Chemical carcinogenesis - DNA adducts	8161	449	KEGG:00000	05204	Cancer: overview
SpatialDE	KEGG:05205	query_1	TRUE	1.68975e-06	205	3635	131	0.0360385	0.639024	KEGG	Proteoglycans in cancer	8161	450	KEGG:00000	05205	Cancer: overview
SpatialDE	KEGG:05206	query_1	FALSE	1	310	3635	103	0.0283356	0.332258	KEGG	MicroRNAs in cancer	8161	451	KEGG:00000	05206	Cancer: overview
SpatialDE	KEGG:05207	query_1	FALSE	1	211	3635	87	0.023934	0.412322	KEGG	Chemical carcinogenesis - receptor activation	8161	452	KEGG:00000	05207	Cancer: overview
SpatialDE	KEGG:05208	query_1	FALSE	1	222	3635	115	0.0316369	0.518018	KEGG	Chemical carcinogenesis - reactive oxygen species	8161	453	KEGG:00000	05208	Cancer: overview
SpatialDE	KEGG:05230	query_1	FALSE	1	70	3635	41	0.0112792	0.585714	KEGG	Central carbon metabolism in cancer	8161	471	KEGG:00000	05230	Cancer: overview
SpatialDE	KEGG:05231	query_1	FALSE	1	98	3635	53	0.0145805	0.540816	KEGG	Choline metabolism in cancer	8161	472	KEGG:00000	05231	Cancer: overview
SpatialDE	KEGG:05235	query_1	FALSE	1	89	3635	51	0.0140303	0.573034	KEGG	PD-L1 expression and PD-1 checkpoint pathway in cancer	8161	473	KEGG:00000	05235	Cancer: overview
scGCO	KEGG:04010	query_1	TRUE	0.0609486	294	3571	157	0.0439653	0.534014	KEGG	MAPK signaling pathway	8161	238	KEGG:00000	04010	Signal transduction
scGCO	KEGG:04012	query_1	TRUE	0.00618626	84	3571	55	0.0154018	0.654762	KEGG	ErbB signaling pathway	8161	240	KEGG:00000	04012	Signal transduction
scGCO	KEGG:04068	query_1	TRUE	0.000569662	131	3571	83	0.0232428	0.633588	KEGG	FoxO signaling pathway	8161	253	KEGG:00000	04068	Signal transduction
scGCO	KEGG:04151	query_1	FALSE	1	353	3571	173	0.0484458	0.490085	KEGG	PI3K-Akt signaling pathway	8161	279	KEGG:00000	04151	Signal transduction
scGCO	KEGG:04152	query_1	TRUE	0.000993409	121	3571	77	0.0215626	0.636364	KEGG	AMPK signaling pathway	8161	280	KEGG:00000	04152	Signal transduction
scGCO	KEGG:04310	query_1	FALSE	1	170	3571	83	0.0232428	0.488235	KEGG	Wnt signaling pathway	8161	293	KEGG:00000	04310	Signal transduction
scGCO	KEGG:04350	query_1	FALSE	1	97	3571	50	0.0140017	0.515464	KEGG	TGF-beta signaling pathway	8161	298	KEGG:00000	04350	Signal transduction
scGCO	KEGG:04630	query_1	FALSE	1	166	3571	67	0.0187623	0.403614	KEGG	JAK-STAT signaling pathway	8161	326	KEGG:00000	04630	Signal transduction
scGCO	KEGG:05200	query_1	TRUE	0.452711	529	3571	262	0.0733688	0.495274	KEGG	Pathways in cancer	8161	446	KEGG:00000	05200	Cancer: overview
scGCO	KEGG:05202	query_1	FALSE	1	192	3571	90	0.025203	0.46875	KEGG	Transcriptional misregulation in cancer	8161	447	KEGG:00000	05202	Cancer: overview
scGCO	KEGG:05203	query_1	FALSE	1	200	3571	99	0.0277233	0.495	KEGG	Viral carcinogenesis	8161	448	KEGG:00000	05203	Cancer: overview
scGCO	KEGG:05204	query_1	FALSE	1	67	3571	13	0.00364044	0.19403	KEGG	Chemical carcinogenesis - DNA adducts	8161	449	KEGG:00000	05204	Cancer: overview
scGCO	KEGG:05205	query_1	TRUE	2.40385e-06	205	3571	129	0.0361243	0.629268	KEGG	Proteoglycans in cancer	8161	450	KEGG:00000	05205	Cancer: overview
scGCO	KEGG:05206	query_1	FALSE	1	310	3571	95	0.0266032	0.306452	KEGG	MicroRNAs in cancer	8161	451	KEGG:00000	05206	Cancer: overview
scGCO	KEGG:05207	query_1	FALSE	1	211	3571	91	0.0254831	0.43128	KEGG	Chemical carcinogenesis - receptor activation	8161	452	KEGG:00000	05207	Cancer: overview
scGCO	KEGG:05208	query_1	TRUE	1.5374e-08	222	3571	144	0.0403248	0.648649	KEGG	Chemical carcinogenesis - reactive oxygen species	8161	453	KEGG:00000	05208	Cancer: overview
scGCO	KEGG:05230	query_1	TRUE	0.130142	70	3571	44	0.0123215	0.628571	KEGG	Central carbon metabolism in cancer	8161	471	KEGG:00000	05230	Cancer: overview
scGCO	KEGG:05231	query_1	TRUE	0.00979676	98	3571	62	0.0173621	0.632653	KEGG	Choline metabolism in cancer	8161	472	KEGG:00000	05231	Cancer: overview
scGCO	KEGG:05235	query_1	TRUE	0.00186726	89	3571	59	0.016522	0.662921	KEGG	PD-L1 expression and PD-1 checkpoint pathway in cancer	8161	473	KEGG:00000	05235	Cancer: overview
Squidpy	KEGG:04010	query_1	TRUE	0.0609486	294	3571	157	0.0439653	0.534014	KEGG	MAPK signaling pathway	8161	238	KEGG:00000	04010	Signal transduction
Squidpy	KEGG:04012	query_1	TRUE	0.00618626	84	3571	55	0.0154018	0.654762	KEGG	ErbB signaling pathway	8161	240	KEGG:00000	04012	Signal transduction
Squidpy	KEGG:04068	query_1	TRUE	0.000569662	131	3571	83	0.0232428	0.633588	KEGG	FoxO signaling pathway	8161	253	KEGG:00000	04068	Signal transduction
Squidpy	KEGG:04151	query_1	FALSE	1	353	3571	173	0.0484458	0.490085	KEGG	PI3K-Akt signaling pathway	8161	279	KEGG:00000	04151	Signal transduction
Squidpy	KEGG:04152	query_1	TRUE	0.000993409	121	3571	77	0.0215626	0.636364	KEGG	AMPK signaling pathway	8161	280	KEGG:00000	04152	Signal transduction
Squidpy	KEGG:04310	query_1	FALSE	1	170	3571	83	0.0232428	0.488235	KEGG	Wnt signaling pathway	8161	293	KEGG:00000	04310	Signal transduction
Squidpy	KEGG:04350	query_1	FALSE	1	97	3571	50	0.0140017	0.515464	KEGG	TGF-beta signaling pathway	8161	298	KEGG:00000	04350	Signal transduction
Squidpy	KEGG:04630	query_1	FALSE	1	166	3571	67	0.0187623	0.403614	KEGG	JAK-STAT signaling pathway	8161	326	KEGG:00000	04630	Signal transduction
Squidpy	KEGG:05200	query_1	TRUE	0.452711	529	3571	262	0.0733688	0.495274	KEGG	Pathways in cancer	8161	446	KEGG:00000	05200	Cancer: overview
Squidpy	KEGG:05202	query_1	FALSE	1	192	3571	90	0.025203	0.46875	KEGG	Transcriptional misregulation in cancer	8161	447	KEGG:00000	05202	Cancer: overview
Squidpy	KEGG:05203	query_1	FALSE	1	200	3571	99	0.0277233	0.495	KEGG	Viral carcinogenesis	8161	448	KEGG:00000	05203	Cancer: overview
Squidpy	KEGG:05204	query_1	FALSE	1	67	3571	13	0.00364044	0.19403	KEGG	Chemical carcinogenesis - DNA adducts	8161	449	KEGG:00000	05204	Cancer: overview
Squidpy	KEGG:05205	query_1	TRUE	2.40385e-06	205	3571	129	0.0361243	0.629268	KEGG	Proteoglycans in cancer	8161	450	KEGG:00000	05205	Cancer: overview
Squidpy	KEGG:05206	query_1	FALSE	1	310	3571	95	0.0266032	0.306452	KEGG	MicroRNAs in cancer	8161	451	KEGG:00000	05206	Cancer: overview
Squidpy	KEGG:05207	query_1	FALSE	1	211	3571	91	0.0254831	0.43128	KEGG	Chemical carcinogenesis - receptor activation	8161	452	KEGG:00000	05207	Cancer: overview
Squidpy	KEGG:05208	query_1	TRUE	1.5374e-08	222	3571	144	0.0403248	0.648649	KEGG	Chemical carcinogenesis - reactive oxygen species	8161	453	KEGG:00000	05208	Cancer: overview
Squidpy	KEGG:05230	query_1	TRUE	0.130142	70	3571	44	0.0123215	0.628571	KEGG	Central carbon metabolism in cancer	8161	471	KEGG:00000	05230	Cancer: overview
Squidpy	KEGG:05231	query_1	TRUE	0.00979676	98	3571	62	0.0173621	0.632653	KEGG	Choline metabolism in cancer	8161	472	KEGG:00000	05231	Cancer: overview
Squidpy	KEGG:05235	query_1	TRUE	0.00186726	89	3571	59	0.016522	0.662921	KEGG	PD-L1 expression and PD-1 checkpoint pathway in cancer	8161	473	KEGG:00000	05235	Cancer: overview

## Sheet: Fig.3c_left
gene	rank	p_adj	recall	spec	method
B2M	6	0	0.000455996	0.999622	HEARTSVG
MYL6	8	0	0.000911993	0.999547	HEARTSVG
RPL13	9	0	0.00136799	0.999547	HEARTSVG
RPL41	12	0	0.00182399	0.999395	HEARTSVG
MYL9	13	0	0.00227998	0.999395	HEARTSVG
IGKC	14	0	0.00273598	0.999395	HEARTSVG
EEF1A1	15	0	0.00319197	0.999395	HEARTSVG
RPS27	16	0	0.00364797	0.999395	HEARTSVG
TAGLN	17	0	0.00410397	0.999395	HEARTSVG
RPL28	19	0	0.00455996	0.99932	HEARTSVG
HLA-B	20	0	0.00501596	0.99932	HEARTSVG
RPLP1	21	0	0.00547196	0.99932	HEARTSVG
RPL13A	25	0	0.00592795	0.999093	HEARTSVG
RPL10	26	0	0.00638395	0.999093	HEARTSVG
RPL8	27	0	0.00683995	0.999093	HEARTSVG
FLNA	28	0	0.00729594	0.999093	HEARTSVG
MGP	29	0	0.00775194	0.999093	HEARTSVG
RPL36	32	0	0.00820793	0.998942	HEARTSVG
RPS11	34	0	0.00866393	0.998867	HEARTSVG
RPL18A	35	0	0.00911993	0.998867	HEARTSVG
FTH1	36	0	0.00957592	0.998867	HEARTSVG
RPS2	37	0	0.0100319	0.998867	HEARTSVG
ACTG2	38	0	0.0104879	0.998867	HEARTSVG
RPL32	39	0	0.0109439	0.998867	HEARTSVG
RPL39	40	0	0.0113999	0.998867	HEARTSVG
RPL37A	41	0	0.0118559	0.998867	HEARTSVG
RPS29	42	0	0.0123119	0.998867	HEARTSVG
COL1A2	45	0	0.0127679	0.998715	HEARTSVG
RPLP2	46	0	0.0132239	0.998715	HEARTSVG
RPS19	47	0	0.0136799	0.998715	HEARTSVG
RPS15	48	0	0.0141359	0.998715	HEARTSVG
RPL3	50	0	0.0145919	0.99864	HEARTSVG
RPS18	52	0	0.0150479	0.998564	HEARTSVG
RPL9	53	0	0.0155039	0.998564	HEARTSVG
RPS28	54	0	0.0159599	0.998564	HEARTSVG
RPS6	55	0	0.0164159	0.998564	HEARTSVG
RPS12	56	0	0.0168719	0.998564	HEARTSVG
RPS21	57	0	0.0173279	0.998564	HEARTSVG
RPL7	58	0	0.0177839	0.998564	HEARTSVG
RPL35	59	0	0.0182399	0.998564	HEARTSVG
RPL18	60	0	0.0186959	0.998564	HEARTSVG
RPS14	62	0	0.0191518	0.998489	HEARTSVG
PTMA	63	0	0.0196078	0.998489	HEARTSVG
RPL21	64	0	0.0200638	0.998489	HEARTSVG
RPL29	66	0	0.0205198	0.998413	HEARTSVG
RPL27A	67	0	0.0209758	0.998413	HEARTSVG
RPS3	69	0	0.0214318	0.998338	HEARTSVG
RPLP0	70	0	0.0218878	0.998338	HEARTSVG
C3	71	0	0.0223438	0.998338	HEARTSVG
RPL11	74	0	0.0227998	0.998186	HEARTSVG
RPL19	75	0	0.0232558	0.998186	HEARTSVG
CD74	76	0	0.0237118	0.998186	HEARTSVG
RPS5	77	0	0.0241678	0.998186	HEARTSVG
PFN1	79	0	0.0246238	0.998111	HEARTSVG
EEF2	80	0	0.0250798	0.998111	HEARTSVG
RPS9	81	0	0.0255358	0.998111	HEARTSVG
RPS16	82	0	0.0259918	0.998111	HEARTSVG
HSPB1	83	0	0.0264478	0.998111	HEARTSVG
RPS3A	84	0	0.0269038	0.998111	HEARTSVG
UBA52	85	0	0.0273598	0.998111	HEARTSVG
RPL30	86	0	0.0278158	0.998111	HEARTSVG
RPL4	91	0	0.0282718	0.997809	HEARTSVG
EEF1G	92	0	0.0287278	0.997809	HEARTSVG
RPS8	93	0	0.0291838	0.997809	HEARTSVG
COL1A1	94	0	0.0296398	0.997809	HEARTSVG
TPM1	95	0	0.0300958	0.997809	HEARTSVG
LGALS1	96	0	0.0305518	0.997809	HEARTSVG
GAPDH	98	0	0.0310078	0.997733	HEARTSVG
IGFBP7	99	0	0.0314637	0.997733	HEARTSVG
RPL7A	100	0	0.0319197	0.997733	HEARTSVG
RPL37	101	0	0.0323757	0.997733	HEARTSVG
RPL31	102	0	0.0328317	0.997733	HEARTSVG
RPS4X	103	0	0.0332877	0.997733	HEARTSVG
FAU	107	0	0.0337437	0.997506	HEARTSVG
CTSD	108	0	0.0341997	0.997506	HEARTSVG
SERF2	109	0	0.0346557	0.997506	HEARTSVG
RPL12	111	0	0.0351117	0.997431	HEARTSVG
COL6A2	112	0	0.0355677	0.997431	HEARTSVG
RPL15	113	0	0.0360237	0.997431	HEARTSVG
RPS24	114	0	0.0364797	0.997431	HEARTSVG
RPL34	115	0	0.0369357	0.997431	HEARTSVG
RPL17	116	0	0.0373917	0.997431	HEARTSVG
RPS27A	118	0	0.0378477	0.997355	HEARTSVG
RPSA	119	0	0.0383037	0.997355	HEARTSVG
SPARC	120	0	0.0387597	0.997355	HEARTSVG
RPL26	123	0	0.0392157	0.997204	HEARTSVG
RPL35A	125	0	0.0396717	0.997129	HEARTSVG
RPS17	126	0	0.0401277	0.997129	HEARTSVG
RPL38	127	0	0.0405837	0.997129	HEARTSVG
IGFBP4	128	0	0.0410397	0.997129	HEARTSVG
RPL23A	129	0	0.0414957	0.997129	HEARTSVG
RPS13	131	0	0.0419517	0.997053	HEARTSVG
CNN1	132	0	0.0424077	0.997053	HEARTSVG
IFITM3	133	0	0.0428637	0.997053	HEARTSVG
RPS23	134	0	0.0433197	0.997053	HEARTSVG
RPL10A	135	0	0.0437756	0.997053	HEARTSVG
RPL27	136	0	0.0442316	0.997053	HEARTSVG
RPS15A	137	0	0.0446876	0.997053	HEARTSVG
C1QA	140	0	0.0451436	0.996902	HEARTSVG
MYLK	141	0	0.0455996	0.996902	HEARTSVG
MIF	142	0	0.0460556	0.996902	HEARTSVG
EEF1D	143	0	0.0465116	0.996902	HEARTSVG
CD81	144	0	0.0469676	0.996902	HEARTSVG
HLA-E	145	0	0.0474236	0.996902	HEARTSVG
COL3A1	146	0	0.0478796	0.996902	HEARTSVG
DCN	147	0	0.0483356	0.996902	HEARTSVG
TIMP1	149	0	0.0487916	0.996826	HEARTSVG
RPL36A	151	0	0.0492476	0.996751	HEARTSVG
RPL23	152	0	0.0497036	0.996751	HEARTSVG
RPL6	153	0	0.0501596	0.996751	HEARTSVG
FN1	155	0	0.0506156	0.996675	HEARTSVG
RPS25	156	0	0.0510716	0.996675	HEARTSVG
LUM	158	0	0.0515276	0.9966	HEARTSVG
PABPC1	159	0	0.0519836	0.9966	HEARTSVG
VIM	160	0	0.0524396	0.9966	HEARTSVG
RPL14	163	0	0.0528956	0.996449	HEARTSVG
RPS26	167	0	0.0533516	0.996222	HEARTSVG
HLA-DRA	169	0	0.0538076	0.996146	HEARTSVG
RPS7	171	0	0.0542636	0.996071	HEARTSVG
CTSB	172	0	0.0547196	0.996071	HEARTSVG
COL6A1	174	0	0.0551756	0.995995	HEARTSVG
RPL24	175	0	0.0556316	0.995995	HEARTSVG
RPS10	176	0	0.0560876	0.995995	HEARTSVG
PPIA	177	0	0.0565435	0.995995	HEARTSVG
RPL5	178	0	0.0569995	0.995995	HEARTSVG
FBLN1	180	0	0.0574555	0.99592	HEARTSVG
RPS20	185	0	0.0579115	0.995617	HEARTSVG
C1S	186	0	0.0583675	0.995617	HEARTSVG
CLU	187	0	0.0588235	0.995617	HEARTSVG
CD151	188	0	0.0592795	0.995617	HEARTSVG
RPL22	190	0	0.0597355	0.995542	HEARTSVG
CKB	191	0	0.0601915	0.995542	HEARTSVG
EMILIN1	193	0	0.0606475	0.995466	HEARTSVG
RHOC	195	0	0.0611035	0.995391	HEARTSVG
GSTP1	197	0	0.0615595	0.995315	HEARTSVG
SMTN	198	0	0.0620155	0.995315	HEARTSVG
HSPG2	199	0	0.0624715	0.995315	HEARTSVG
C1QB	202	0	0.0629275	0.995164	HEARTSVG
TPI1	204	0	0.0633835	0.995088	HEARTSVG
C1R	208	0	0.0638395	0.994862	HEARTSVG
SYNPO2	209	0	0.0642955	0.994862	HEARTSVG
SLC25A3	211	0	0.0647515	0.994786	HEARTSVG
P4HB	214	0	0.0652075	0.994635	HEARTSVG
HSP90AA1	215	0	0.0656635	0.994635	HEARTSVG
BSG	218	0	0.0661195	0.994484	HEARTSVG
IFI27	221	0	0.0665755	0.994333	HEARTSVG
HLA-DRB1	222	0	0.0670315	0.994333	HEARTSVG
SERPING1	224	0	0.0674875	0.994257	HEARTSVG
COL6A3	226	0	0.0679435	0.994182	HEARTSVG
FCGRT	228	0	0.0683995	0.994106	HEARTSVG
FOS	229	0	0.0688554	0.994106	HEARTSVG
DDX5	230	0	0.0693114	0.994106	HEARTSVG
RARRES2	233	0	0.0697674	0.993955	HEARTSVG
CD59	234	0	0.0702234	0.993955	HEARTSVG
FLNC	235	0	0.0706794	0.993955	HEARTSVG
EIF4A1	236	0	0.0711354	0.993955	HEARTSVG
TIMP2	239	0	0.0715914	0.993804	HEARTSVG
GRN	240	0	0.0720474	0.993804	HEARTSVG
SH3BGRL3	243	0	0.0725034	0.993653	HEARTSVG
MYH9	245	0	0.0729594	0.993577	HEARTSVG
SSR4	252	0	0.0734154	0.993124	HEARTSVG
EEF1B2	256	0	0.0738714	0.992897	HEARTSVG
THY1	260	0	0.0743274	0.99267	HEARTSVG
TNS1	266	0	0.0747834	0.992293	HEARTSVG
PRDX5	267	0	0.0752394	0.992293	HEARTSVG
TAPBP	270	0	0.0756954	0.992141	HEARTSVG
NME2	273	0	0.0761514	0.99199	HEARTSVG
COL18A1	275	0	0.0766074	0.991915	HEARTSVG
DUSP1	276	0	0.0770634	0.991915	HEARTSVG
YWHAZ	277	0	0.0775194	0.991915	HEARTSVG
COL4A2	278	0	0.0779754	0.991915	HEARTSVG
ANXA2	280	0	0.0784314	0.991839	HEARTSVG
RHOA	282	0	0.0788874	0.991764	HEARTSVG
IGLC2	284	0	0.0793434	0.991688	HEARTSVG
FSTL1	289	0	0.0797994	0.991386	HEARTSVG
APP	290	0	0.0802554	0.991386	HEARTSVG
TAGLN2	291	0	0.0807114	0.991386	HEARTSVG
ITGB1	292	0	0.0811674	0.991386	HEARTSVG
ZYX	296	0	0.0816233	0.991159	HEARTSVG
H1FX	298	0	0.0820793	0.991084	HEARTSVG
GPI	300	0	0.0825353	0.991008	HEARTSVG
VCL	301	0	0.0829913	0.991008	HEARTSVG
CAPNS1	302	0	0.0834473	0.991008	HEARTSVG
CFD	304	0	0.0839033	0.990932	HEARTSVG
MMP2	305	0	0.0843593	0.990932	HEARTSVG
ENO1	308	0	0.0848153	0.990781	HEARTSVG
LGALS3BP	310	0	0.0852713	0.990706	HEARTSVG
BGN	312	0	0.0857273	0.99063	HEARTSVG
TLN1	317	0	0.0861833	0.990328	HEARTSVG
IFITM2	318	0	0.0866393	0.990328	HEARTSVG
MFAP4	320	0	0.0870953	0.990252	HEARTSVG
GLUL	323	0	0.0875513	0.990101	HEARTSVG
PDLIM7	325	0	0.0880073	0.990026	HEARTSVG
GUK1	326	0	0.0884633	0.990026	HEARTSVG
EIF4A2	334	0	0.0889193	0.989497	HEARTSVG
S100A11	337	0	0.0893753	0.989346	HEARTSVG
CYBA	338	0	0.0898313	0.989346	HEARTSVG
LDHA	346	0	0.0902873	0.988817	HEARTSVG
JUND	347	0	0.0907433	0.988817	HEARTSVG
CTNNB1	349	0	0.0911993	0.988741	HEARTSVG
EIF4B	353	0	0.0916553	0.988514	HEARTSVG
LAMB2	356	0	0.0921113	0.988363	HEARTSVG
SKP1	358	0	0.0925673	0.988288	HEARTSVG
VWF	361	0	0.0930233	0.988137	HEARTSVG
THBS1	363	0	0.0934793	0.988061	HEARTSVG
PTGDS	367	0	0.0939352	0.987834	HEARTSVG
CAPZB	368	0	0.0943912	0.987834	HEARTSVG
PRNP	369	0	0.0948472	0.987834	HEARTSVG
GPX4	370	0	0.0953032	0.987834	HEARTSVG
ACTN1	376	0	0.0957592	0.987457	HEARTSVG
LPP	377	0	0.0962152	0.987457	HEARTSVG
HSPA8	379	0	0.0966712	0.987381	HEARTSVG
BCAP31	380	0	0.0971272	0.987381	HEARTSVG
BST2	384	0	0.0975832	0.987154	HEARTSVG
LGALS3	387	0	0.0980392	0.987003	HEARTSVG
GPX3	392	0	0.0984952	0.986701	HEARTSVG
COL4A1	393	0	0.0989512	0.986701	HEARTSVG
HMGB1	394	0	0.0994072	0.986701	HEARTSVG
LMNA	395	0	0.0998632	0.986701	HEARTSVG
GNAI2	396	0	0.100319	0.986701	HEARTSVG
RAC1	398	0	0.100775	0.986625	HEARTSVG
ZFP36L1	399	0	0.101231	0.986625	HEARTSVG
SRP14	402	0	0.101687	0.986474	HEARTSVG
AP2M1	406	0	0.102143	0.986248	HEARTSVG
CRTAP	410	0	0.102599	0.986021	HEARTSVG
PPP1R12B	411	0	0.103055	0.986021	HEARTSVG
PRSS23	414	0	0.103511	0.98587	HEARTSVG
PPIB	415	0	0.103967	0.98587	HEARTSVG
ITGA5	417	0	0.104423	0.985794	HEARTSVG
TNXB	418	0	0.104879	0.985794	HEARTSVG
CYB5R3	427	0	0.105335	0.98519	HEARTSVG
NAP1L1	429	0	0.105791	0.985114	HEARTSVG
SRRM2	430	0	0.106247	0.985114	HEARTSVG
TSPAN3	433	0	0.106703	0.984963	HEARTSVG
PYGB	434	0	0.107159	0.984963	HEARTSVG
EIF3K	440	0	0.107615	0.984585	HEARTSVG
ACADVL	445	0	0.108071	0.984283	HEARTSVG
EHD2	448	0	0.108527	0.984132	HEARTSVG
TIMP3	449	0	0.108983	0.984132	HEARTSVG
CXCL12	452	0	0.109439	0.983981	HEARTSVG
LTBP3	456	0	0.109895	0.983754	HEARTSVG
PHPT1	457	0	0.110351	0.983754	HEARTSVG
TGFBR2	458	0	0.110807	0.983754	HEARTSVG
PCOLCE	461	0	0.111263	0.983603	HEARTSVG
LDHB	463	0	0.111719	0.983527	HEARTSVG
PLEC	465	0	0.112175	0.983452	HEARTSVG
MDK	470	0	0.112631	0.983149	HEARTSVG
PIGT	474	0	0.113087	0.982923	HEARTSVG
TACC1	481	0	0.113543	0.982469	HEARTSVG
CAV1	486	0	0.113999	0.982167	HEARTSVG
NCL	488	0	0.114455	0.982092	HEARTSVG
HLA-DPB1	489	0	0.114911	0.982092	HEARTSVG
ATF4	490	0	0.115367	0.982092	HEARTSVG
PRDX6	498	0	0.115823	0.981563	HEARTSVG
JUN	499	0	0.116279	0.981563	HEARTSVG
TNFRSF1A	501	0	0.116735	0.981487	HEARTSVG
PPP2R1A	502	0	0.117191	0.981487	HEARTSVG
EIF3G	503	0	0.117647	0.981487	HEARTSVG
KRT8	509	0	0.118103	0.981109	HEARTSVG
PFKL	511	0	0.118559	0.981034	HEARTSVG
AOC3	512	0	0.119015	0.981034	HEARTSVG
SERINC1	514	0	0.119471	0.980958	HEARTSVG
COL14A1	515	0	0.119927	0.980958	HEARTSVG
SVIL	516	0	0.120383	0.980958	HEARTSVG
SUMO2	521	0	0.120839	0.980656	HEARTSVG
RRAS	526	0	0.121295	0.980354	HEARTSVG
C1QC	528	0	0.121751	0.980278	HEARTSVG
ANXA5	530	0	0.122207	0.980203	HEARTSVG
SOD1	536	0	0.122663	0.979825	HEARTSVG
CCL21	540	0	0.123119	0.979598	HEARTSVG
PLA2G2A	543	0	0.123575	0.979447	HEARTSVG
EFEMP1	546	0	0.124031	0.979296	HEARTSVG
SEC61A1	548	0	0.124487	0.97922	HEARTSVG
PSMB3	551	0	0.124943	0.979069	HEARTSVG
JUNB	553	0	0.125399	0.978994	HEARTSVG
NPM1	556	0	0.125855	0.978842	HEARTSVG
LAPTM5	558	0	0.126311	0.978767	HEARTSVG
WDR1	559	0	0.126767	0.978767	HEARTSVG
CCND2	562	0	0.127223	0.978616	HEARTSVG
HADHA	566	0	0.127679	0.978389	HEARTSVG
GDI2	567	0	0.128135	0.978389	HEARTSVG
NME4	572	0	0.128591	0.978087	HEARTSVG
FBXO32	577	0	0.129047	0.977784	HEARTSVG
TGFB1I1	578	0	0.129503	0.977784	HEARTSVG
SPON2	581	0	0.129959	0.977633	HEARTSVG
YWHAB	584	0	0.130415	0.977482	HEARTSVG
APRT	585	0	0.130871	0.977482	HEARTSVG
RPL36AL	587	0	0.131327	0.977407	HEARTSVG
EIF3E	588	0	0.131783	0.977407	HEARTSVG
MCAM	590	0	0.132239	0.977331	HEARTSVG
PSME1	591	0	0.132695	0.977331	HEARTSVG
PSMB4	592	0	0.133151	0.977331	HEARTSVG
ARPC2	596	0	0.133607	0.977104	HEARTSVG
EMP3	597	0	0.134063	0.977104	HEARTSVG
EIF2S3	598	0	0.134519	0.977104	HEARTSVG
DST	600	0	0.134975	0.977029	HEARTSVG
ADH1B	603	0	0.135431	0.976878	HEARTSVG
HLA-DPA1	604	0	0.135887	0.976878	HEARTSVG
BTG1	606	0	0.136343	0.976802	HEARTSVG
SERPINA1	610	0	0.136799	0.976575	HEARTSVG
ATP6V0D1	612	0	0.137255	0.9765	HEARTSVG
COX7A1	613	0	0.137711	0.9765	HEARTSVG
TNC	621	0	0.138167	0.975971	HEARTSVG
GRINA	630	0	0.138623	0.975366	HEARTSVG
VEGFB	634	0	0.139079	0.97514	HEARTSVG
SERPINH1	635	0	0.139535	0.97514	HEARTSVG
EIF3H	638	0	0.139991	0.974989	HEARTSVG
ANXA1	642	0	0.140447	0.974762	HEARTSVG
TXN	647	0	0.140903	0.97446	HEARTSVG
RAP1A	654	0	0.141359	0.974006	HEARTSVG
EGR1	658	0	0.141815	0.97378	HEARTSVG
ENG	662	0	0.142271	0.973553	HEARTSVG
MVP	664	0	0.142727	0.973477	HEARTSVG
CLIC4	666	0	0.143183	0.973402	HEARTSVG
EIF3F	668	0	0.143639	0.973326	HEARTSVG
UBA1	669	0	0.144095	0.973326	HEARTSVG
ISLR	671	0	0.144551	0.973251	HEARTSVG
GGT5	677	0	0.145007	0.972873	HEARTSVG
SSR2	680	0	0.145463	0.972722	HEARTSVG
YWHAQ	681	0	0.145919	0.972722	HEARTSVG
TNFRSF14	682	0	0.146375	0.972722	HEARTSVG
PSMB1	683	0	0.146831	0.972722	HEARTSVG
ARPC1B	684	0	0.147287	0.972722	HEARTSVG
EPAS1	687	0	0.147743	0.972571	HEARTSVG
EFEMP2	688	0	0.148199	0.972571	HEARTSVG
ANAPC11	694	0	0.148655	0.972193	HEARTSVG
MSN	695	0	0.149111	0.972193	HEARTSVG
PSMA4	696	0	0.149567	0.972193	HEARTSVG
CNN2	698	0	0.150023	0.972117	HEARTSVG
CD68	700	0	0.150479	0.972042	HEARTSVG
POLD4	701	0	0.150935	0.972042	HEARTSVG
WFDC2	704	0	0.151391	0.971891	HEARTSVG
ADD1	706	0	0.151847	0.971815	HEARTSVG
LITAF	707	0	0.152303	0.971815	HEARTSVG
PEA15	712	0	0.152759	0.971513	HEARTSVG
IL6ST	716	0	0.153215	0.971286	HEARTSVG
MGAT1	718	0	0.153671	0.971211	HEARTSVG
COL5A1	725	0	0.154127	0.970757	HEARTSVG
CTSC	731	0	0.154583	0.970379	HEARTSVG
SLC26A2	737	0	0.155039	0.970002	HEARTSVG
PSMA7	742	0	0.155495	0.969699	HEARTSVG
PECAM1	759	0	0.155951	0.96849	HEARTSVG
SERPINA3	762	0	0.156407	0.968339	HEARTSVG
FXYD5	764	0	0.156863	0.968264	HEARTSVG
PLTP	766	0	0.157319	0.968188	HEARTSVG
SDC4	768	0	0.157775	0.968112	HEARTSVG
YWHAE	769	0	0.158231	0.968112	HEARTSVG
PSMC3	771	0	0.158687	0.968037	HEARTSVG
MORF4L2	776	0	0.159143	0.967735	HEARTSVG
FBN1	778	0	0.159599	0.967659	HEARTSVG
IFI6	779	0	0.160055	0.967659	HEARTSVG
GPAA1	782	0	0.160511	0.967508	HEARTSVG
IMPDH2	783	0	0.160967	0.967508	HEARTSVG
CPE	784	0	0.161423	0.967508	HEARTSVG
GSTK1	785	0	0.161879	0.967508	HEARTSVG
NID1	786	0	0.162335	0.967508	HEARTSVG
MAP2K2	787	0	0.162791	0.967508	HEARTSVG
DPYSL2	793	0	0.163247	0.96713	HEARTSVG
MGLL	798	0	0.163703	0.966828	HEARTSVG
EIF3B	803	0	0.164159	0.966526	HEARTSVG
ELF3	806	0	0.164615	0.966374	HEARTSVG
CD163	808	0	0.165071	0.966299	HEARTSVG
ADH5	810	0	0.165527	0.966223	HEARTSVG
HTRA1	811	0	0.165983	0.966223	HEARTSVG
ITGA1	815	0	0.166439	0.965997	HEARTSVG
APOA1	820	0	0.166895	0.965694	HEARTSVG
SRPX	822	0	0.167351	0.965619	HEARTSVG
EIF4G1	828	0	0.167807	0.965241	HEARTSVG
MACF1	829	0	0.168263	0.965241	HEARTSVG
IL32	830	0	0.168719	0.965241	HEARTSVG
SAMHD1	831	0	0.169175	0.965241	HEARTSVG
CSF1R	836	0	0.169631	0.964939	HEARTSVG
CAPN1	838	0	0.170087	0.964863	HEARTSVG
CCND3	840	0	0.170543	0.964788	HEARTSVG
TYROBP	841	0	0.170999	0.964788	HEARTSVG
MGST1	844	0	0.171455	0.964637	HEARTSVG
CD44	846	0	0.171911	0.964561	HEARTSVG
PMP22	849	0	0.172367	0.96441	HEARTSVG
SPCS3	851	0	0.172823	0.964334	HEARTSVG
GNA11	855	0	0.173279	0.964108	HEARTSVG
TST	858	0	0.173735	0.963956	HEARTSVG
RCN1	859	0	0.174191	0.963956	HEARTSVG
SLC40A1	862	0	0.174647	0.963805	HEARTSVG
HSPA1A	863	0	0.175103	0.963805	HEARTSVG
CYCS	864	0	0.175559	0.963805	HEARTSVG
PSMD8	865	0	0.176015	0.963805	HEARTSVG
OLFM4	866	0	0.176471	0.963805	HEARTSVG
COL5A2	869	0	0.176927	0.963654	HEARTSVG
CMPK1	871	0	0.177383	0.963579	HEARTSVG
PHB	873	0	0.177839	0.963503	HEARTSVG
CEBPB	875	0	0.178295	0.963428	HEARTSVG
PSMD4	876	0	0.178751	0.963428	HEARTSVG
RPN2	877	0	0.179207	0.963428	HEARTSVG
POSTN	878	0	0.179663	0.963428	HEARTSVG
PSMA1	885	0	0.180119	0.962974	HEARTSVG
SSR3	888	0	0.180575	0.962823	HEARTSVG
SRI	889	0	0.181031	0.962823	HEARTSVG
ATP1B3	891	0	0.181487	0.962747	HEARTSVG
CD14	895	0	0.181943	0.962521	HEARTSVG
NFIC	896	0	0.182399	0.962521	HEARTSVG
GSTO1	901	0	0.182855	0.962219	HEARTSVG
PAM	908	0	0.183311	0.961765	HEARTSVG
TES	915	0	0.183767	0.961312	HEARTSVG
CFH	918	0	0.184223	0.961161	HEARTSVG
CRIM1	921	0	0.184679	0.96101	HEARTSVG
FMOD	922	0	0.185135	0.96101	HEARTSVG
TYMP	924	0	0.185591	0.960934	HEARTSVG
VAMP8	925	0	0.186047	0.960934	HEARTSVG
KRT19	926	0	0.186503	0.960934	HEARTSVG
APH1A	929	0	0.186959	0.960783	HEARTSVG
PSMB6	931	0	0.187415	0.960707	HEARTSVG
SEMA3C	932	0	0.18787	0.960707	HEARTSVG
UGP2	937	0	0.188326	0.960405	HEARTSVG
SULF1	943	0	0.188782	0.960027	HEARTSVG
DDR2	944	0	0.189238	0.960027	HEARTSVG
MAF	946	0	0.189694	0.959952	HEARTSVG
LAMA4	955	0	0.19015	0.959347	HEARTSVG
COLGALT1	957	0	0.190606	0.959272	HEARTSVG
KDELR1	958	0	0.191062	0.959272	HEARTSVG
ITGB5	959	0	0.191518	0.959272	HEARTSVG
ITGAV	960	0	0.191974	0.959272	HEARTSVG
AXL	968	0	0.19243	0.958743	HEARTSVG
CD46	972	0	0.192886	0.958516	HEARTSVG
IGFBP6	977	0	0.193342	0.958214	HEARTSVG
YWHAG	978	0	0.193798	0.958214	HEARTSVG
MAPKAPK2	980	0	0.194254	0.958138	HEARTSVG
SPINT2	983	0	0.19471	0.957987	HEARTSVG
ETS2	984	0	0.195166	0.957987	HEARTSVG
LAMC1	985	0	0.195622	0.957987	HEARTSVG
OPTN	988	0	0.196078	0.957836	HEARTSVG
SDCBP	990	0	0.196534	0.95776	HEARTSVG
IGHM	994	0	0.19699	0.957534	HEARTSVG
CTSS	995	0	0.197446	0.957534	HEARTSVG
GPX2	1001	0	0.197902	0.957156	HEARTSVG
PSMB8	1006	0	0.198358	0.956854	HEARTSVG
IDH2	1007	0	0.198814	0.956854	HEARTSVG
APOA2	1008	0	0.19927	0.956854	HEARTSVG
ITGB2	1009	0	0.199726	0.956854	HEARTSVG
ADAM15	1013	0	0.200182	0.956627	HEARTSVG
TAX1BP3	1014	0	0.200638	0.956627	HEARTSVG
EIF3A	1016	0	0.201094	0.956551	HEARTSVG
CTTN	1018	0	0.20155	0.956476	HEARTSVG
SHC1	1020	0	0.202006	0.9564	HEARTSVG
HEXA	1027	0	0.202462	0.955947	HEARTSVG
SNRPB	1028	0	0.202918	0.955947	HEARTSVG
ATP2A3	1032	0	0.203374	0.95572	HEARTSVG
PSME2	1035	0	0.20383	0.955569	HEARTSVG
SLC12A2	1041	0	0.204286	0.955191	HEARTSVG
DLGAP4	1044	0	0.204742	0.95504	HEARTSVG
H2AFZ	1049	0	0.205198	0.954738	HEARTSVG
SEC61G	1050	0	0.205654	0.954738	HEARTSVG
HLA-DMA	1052	0	0.20611	0.954662	HEARTSVG
LBR	1060	0	0.206566	0.954133	HEARTSVG
COL15A1	1063	0	0.207022	0.953982	HEARTSVG
ID3	1064	0	0.207478	0.953982	HEARTSVG
KRT18	1068	0	0.207934	0.953755	HEARTSVG
HEPH	1071	0	0.20839	0.953604	HEARTSVG
LAMA5	1075	0	0.208846	0.953378	HEARTSVG
EIF3I	1078	0	0.209302	0.953227	HEARTSVG
LTBP4	1082	0	0.209758	0.953	HEARTSVG
MAPK3	1083	0	0.210214	0.953	HEARTSVG
HLA-F	1084	0	0.21067	0.953	HEARTSVG
EMP1	1092	0	0.211126	0.952471	HEARTSVG
SDC2	1095	0	0.211582	0.95232	HEARTSVG
CFB	1096	0	0.212038	0.95232	HEARTSVG
SFN	1097	0	0.212494	0.95232	HEARTSVG
SRGN	1104	0	0.21295	0.951866	HEARTSVG
ELN	1106	0	0.213406	0.951791	HEARTSVG
TGFBI	1111	0	0.213862	0.951489	HEARTSVG
ARHGDIB	1116	0	0.214318	0.951186	HEARTSVG
ECE1	1118	0	0.214774	0.951111	HEARTSVG
OGT	1119	0	0.21523	0.951111	HEARTSVG
ALDH1A1	1121	0	0.215686	0.951035	HEARTSVG
CTSL	1123	0	0.216142	0.95096	HEARTSVG
TBC1D1	1124	0	0.216598	0.95096	HEARTSVG
CLDN3	1125	0	0.217054	0.95096	HEARTSVG
PRELID1	1126	0	0.21751	0.95096	HEARTSVG
CCDC69	1127	0	0.217966	0.95096	HEARTSVG
LYZ	1128	0	0.218422	0.95096	HEARTSVG
MAOA	1129	0	0.218878	0.95096	HEARTSVG
ATP1B1	1132	0	0.219334	0.950809	HEARTSVG
PDLIM4	1133	0	0.21979	0.950809	HEARTSVG
ACADS	1137	0	0.220246	0.950582	HEARTSVG
CTNND1	1140	0	0.220702	0.950431	HEARTSVG
PKN1	1142	0	0.221158	0.950355	HEARTSVG
HSPD1	1155	0	0.221614	0.949448	HEARTSVG
PSMD13	1158	0	0.22207	0.949297	HEARTSVG
ID1	1159	0	0.222526	0.949297	HEARTSVG
CPNE1	1160	0	0.222982	0.949297	HEARTSVG
COL16A1	1161	0	0.223438	0.949297	HEARTSVG
HSPE1	1170	0	0.223894	0.948693	HEARTSVG
TCF4	1173	0	0.22435	0.948542	HEARTSVG
EIF3D	1178	0	0.224806	0.948239	HEARTSVG
SIGIRR	1179	0	0.225262	0.948239	HEARTSVG
LAMB1	1182	0	0.225718	0.948088	HEARTSVG
JUP	1187	0	0.226174	0.947786	HEARTSVG
MAN2B1	1188	0	0.22663	0.947786	HEARTSVG
UXT	1196	0	0.227086	0.947257	HEARTSVG
NCOR1	1202	0	0.227542	0.946879	HEARTSVG
CLDN4	1207	0	0.227998	0.946577	HEARTSVG
GAA	1210	0	0.228454	0.946426	HEARTSVG
STMN1	1213	0	0.22891	0.946275	HEARTSVG
CSK	1222	0	0.229366	0.94567	HEARTSVG
HEXB	1223	0	0.229822	0.94567	HEARTSVG
CORO1A	1228	0	0.230278	0.945368	HEARTSVG
LSP1	1230	0	0.230734	0.945292	HEARTSVG
ACAA2	1232	0	0.23119	0.945217	HEARTSVG
SRP9	1241	0	0.231646	0.944612	HEARTSVG
PLOD1	1242	0	0.232102	0.944612	HEARTSVG
FGFR1	1245	0	0.232558	0.944461	HEARTSVG
FGL2	1247	0	0.233014	0.944386	HEARTSVG
GBP2	1251	0	0.23347	0.944159	HEARTSVG
NOTCH3	1255	0	0.233926	0.943932	HEARTSVG
MS4A4A	1258	0	0.234382	0.943781	HEARTSVG
COL12A1	1267	0	0.234838	0.943177	HEARTSVG
DGAT1	1270	0	0.235294	0.943026	HEARTSVG
TCEAL4	1272	0	0.23575	0.94295	HEARTSVG
GM2A	1275	0	0.236206	0.942799	HEARTSVG
AGPAT2	1276	0	0.236662	0.942799	HEARTSVG
SDC3	1277	0	0.237118	0.942799	HEARTSVG
MS4A6A	1278	0	0.237574	0.942799	HEARTSVG
PSMA2	1281	0	0.23803	0.942648	HEARTSVG
PSMB9	1282	0	0.238486	0.942648	HEARTSVG
SYNCRIP	1283	0	0.238942	0.942648	HEARTSVG
NRP1	1287	0	0.239398	0.942421	HEARTSVG
DAG1	1293	0	0.239854	0.942043	HEARTSVG
FCER1G	1294	0	0.24031	0.942043	HEARTSVG
DAB2	1296	0	0.240766	0.941968	HEARTSVG
CLDN7	1299	0	0.241222	0.941817	HEARTSVG
YAP1	1305	0	0.241678	0.941439	HEARTSVG
AK1	1306	0	0.242134	0.941439	HEARTSVG
TGM2	1312	0	0.24259	0.941061	HEARTSVG
COMT	1313	0	0.243046	0.941061	HEARTSVG
ZEB1	1315	0	0.243502	0.940985	HEARTSVG
RBPJ	1316	0	0.243958	0.940985	HEARTSVG
ETS1	1318	0	0.244414	0.94091	HEARTSVG
VCAN	1322	0	0.24487	0.940683	HEARTSVG
RNF11	1324	0	0.245326	0.940608	HEARTSVG
ASS1	1326	0	0.245782	0.940532	HEARTSVG
GUCA2A	1334	0	0.246238	0.940003	HEARTSVG
GRB2	1340	0	0.246694	0.939625	HEARTSVG
NRP2	1344	0	0.24715	0.939399	HEARTSVG
LGALS9	1345	0	0.247606	0.939399	HEARTSVG
CDK5RAP3	1350	0	0.248062	0.939096	HEARTSVG
CD52	1351	0	0.248518	0.939096	HEARTSVG
RAD21	1355	0	0.248974	0.93887	HEARTSVG
CA2	1357	0	0.24943	0.938794	HEARTSVG
HMGA1	1358	0	0.249886	0.938794	HEARTSVG
ASL	1365	0	0.250342	0.938341	HEARTSVG
IRAK1	1367	0	0.250798	0.938265	HEARTSVG
ITGB4	1368	0	0.251254	0.938265	HEARTSVG
OGDH	1369	0	0.25171	0.938265	HEARTSVG
PDGFRB	1370	0	0.252166	0.938265	HEARTSVG
TGFB1	1371	0	0.252622	0.938265	HEARTSVG
PA2G4	1373	0	0.253078	0.93819	HEARTSVG
ADRM1	1376	0	0.253534	0.938038	HEARTSVG
ADAMTS1	1377	0	0.25399	0.938038	HEARTSVG
MAP1B	1379	0	0.254446	0.937963	HEARTSVG
IL10RB	1382	0	0.254902	0.937812	HEARTSVG
REPIN1	1383	0	0.255358	0.937812	HEARTSVG
CITED2	1384	0	0.255814	0.937812	HEARTSVG
LTBP1	1390	0	0.25627	0.937434	HEARTSVG
SNRPE	1400	0	0.256726	0.936754	HEARTSVG
LRIG1	1402	0	0.257182	0.936678	HEARTSVG
CTSK	1406	0	0.257638	0.936452	HEARTSVG
RUVBL2	1407	0	0.258094	0.936452	HEARTSVG
SSBP1	1409	0	0.25855	0.936376	HEARTSVG
FLNB	1411	0	0.259006	0.9363	HEARTSVG
CSNK2A1	1415	0	0.259462	0.936074	HEARTSVG
SEC23A	1419	0	0.259918	0.935847	HEARTSVG
RSL1D1	1421	0	0.260374	0.935771	HEARTSVG
MMP14	1429	0	0.26083	0.935243	HEARTSVG
EIF2S2	1430	0	0.261286	0.935243	HEARTSVG
RIOK3	1436	0	0.261742	0.934865	HEARTSVG
PNPLA2	1437	0	0.262198	0.934865	HEARTSVG
IER3	1441	0	0.262654	0.934638	HEARTSVG
VSIG4	1446	0	0.26311	0.934336	HEARTSVG
HK1	1448	0	0.263566	0.93426	HEARTSVG
SLC9A3R1	1449	0	0.264022	0.93426	HEARTSVG
DUSP3	1450	0	0.264478	0.93426	HEARTSVG
PSMB2	1453	0	0.264934	0.934109	HEARTSVG
TRIP6	1454	0	0.26539	0.934109	HEARTSVG
TSTA3	1456	0	0.265846	0.934034	HEARTSVG
AIF1	1461	0	0.266302	0.933731	HEARTSVG
MGAT4B	1471	0	0.266758	0.933051	HEARTSVG
SRF	1475	0	0.267214	0.932825	HEARTSVG
ALDH1B1	1480	0	0.26767	0.932522	HEARTSVG
ANGPTL2	1486	0	0.268126	0.932144	HEARTSVG
PDGFRA	1488	0	0.268582	0.932069	HEARTSVG
CCT5	1490	0	0.269038	0.931993	HEARTSVG
HPGD	1504	0	0.269494	0.931011	HEARTSVG
CD93	1506	0	0.26995	0.930935	HEARTSVG
IVNS1ABP	1507	0	0.270406	0.930935	HEARTSVG
FSTL3	1508	0	0.270862	0.930935	HEARTSVG
WIPF1	1509	0	0.271318	0.930935	HEARTSVG
GEM	1510	0	0.271774	0.930935	HEARTSVG
ITGA3	1512	0	0.27223	0.93086	HEARTSVG
FBLN2	1515	0	0.272686	0.930709	HEARTSVG
B4GALT2	1517	0	0.273142	0.930633	HEARTSVG
SPON1	1521	0	0.273598	0.930407	HEARTSVG
THBS2	1522	0	0.274054	0.930407	HEARTSVG
PRSS8	1525	0	0.27451	0.930255	HEARTSVG
CSNK1G2	1534	0	0.274966	0.929651	HEARTSVG
LFNG	1545	0	0.275422	0.928895	HEARTSVG
SIGLEC1	1546	0	0.275878	0.928895	HEARTSVG
LRRC32	1550	0	0.276334	0.928669	HEARTSVG
ANAPC5	1551	0	0.27679	0.928669	HEARTSVG
CD248	1560	0	0.277246	0.928064	HEARTSVG
DMD	1563	0	0.277702	0.927913	HEARTSVG
CXCL14	1564	0	0.278158	0.927913	HEARTSVG
ALDH1A3	1565	0	0.278614	0.927913	HEARTSVG
PROS1	1566	0	0.27907	0.927913	HEARTSVG
NXN	1570	0	0.279526	0.927686	HEARTSVG
LRPPRC	1573	0	0.279982	0.927535	HEARTSVG
HSPA2	1575	0	0.280438	0.92746	HEARTSVG
HLA-DQA1	1578	0	0.280894	0.927308	HEARTSVG
ECM1	1579	0	0.28135	0.927308	HEARTSVG
NME1	1585	0	0.281806	0.926931	HEARTSVG
TFPI	1595	0	0.282262	0.926251	HEARTSVG
PRKDC	1601	0	0.282718	0.925873	HEARTSVG
SRM	1604	0	0.283174	0.925722	HEARTSVG
MAPKAP1	1612	0	0.28363	0.925193	HEARTSVG
CAPG	1614	0	0.284086	0.925117	HEARTSVG
TCN2	1616	0	0.284542	0.925042	HEARTSVG
SPOP	1618	0	0.284998	0.924966	HEARTSVG
LYPLA1	1619	0	0.285454	0.924966	HEARTSVG
ITGA6	1621	0	0.28591	0.92489	HEARTSVG
IL1R1	1622	0	0.286366	0.92489	HEARTSVG
LIMS1	1623	0	0.286822	0.92489	HEARTSVG
RPS6KA4	1625	0	0.287278	0.924815	HEARTSVG
SMG1	1630	0	0.287734	0.924513	HEARTSVG
SORBS2	1637	0	0.28819	0.924059	HEARTSVG
PTPRC	1640	0	0.288646	0.923908	HEARTSVG
PRAP1	1642	0	0.289102	0.923833	HEARTSVG
SRPRB	1645	0	0.289558	0.923681	HEARTSVG
LYPLA2	1646	0	0.290014	0.923681	HEARTSVG
IFI30	1647	0	0.29047	0.923681	HEARTSVG
JAG1	1648	0	0.290926	0.923681	HEARTSVG
JAM3	1654	0	0.291382	0.923304	HEARTSVG
NANS	1657	0	0.291838	0.923152	HEARTSVG
FBLN5	1659	0	0.292294	0.923077	HEARTSVG
ARHGAP4	1663	0	0.29275	0.92285	HEARTSVG
RAMP3	1668	0	0.293206	0.922548	HEARTSVG
CXCR4	1674	0	0.293662	0.92217	HEARTSVG
ZNF593	1676	0	0.294118	0.922095	HEARTSVG
ARHGEF1	1690	0	0.294574	0.921112	HEARTSVG
TM4SF1	1696	0	0.29503	0.920734	HEARTSVG
SOX4	1697	0	0.295486	0.920734	HEARTSVG
RAB31	1702	0	0.295942	0.920432	HEARTSVG
SLC15A3	1704	0	0.296398	0.920357	HEARTSVG
PSEN1	1705	0	0.296854	0.920357	HEARTSVG
ACOX1	1706	0	0.29731	0.920357	HEARTSVG
APOBEC3C	1708	0	0.297766	0.920281	HEARTSVG
GSTM3	1711	0	0.298222	0.92013	HEARTSVG
TRAP1	1713	0	0.298678	0.920054	HEARTSVG
UGDH	1714	0	0.299134	0.920054	HEARTSVG
EPS15	1715	0	0.29959	0.920054	HEARTSVG
ETNK1	1717	0	0.300046	0.919979	HEARTSVG
CCL5	1723	0	0.300502	0.919601	HEARTSVG
HDAC4	1724	0	0.300958	0.919601	HEARTSVG
SDC1	1726	0	0.301414	0.919525	HEARTSVG
TLE2	1729	0	0.30187	0.919374	HEARTSVG
SPINT1	1730	0	0.302326	0.919374	HEARTSVG
POLD2	1732	0	0.302782	0.919299	HEARTSVG
SGCE	1748	0	0.303238	0.918165	HEARTSVG
ANPEP	1750	0	0.303694	0.91809	HEARTSVG
CDKN1C	1751	0	0.30415	0.91809	HEARTSVG
ACSL5	1754	0	0.304606	0.917939	HEARTSVG
SORL1	1755	0	0.305062	0.917939	HEARTSVG
RAB23	1757	0	0.305518	0.917863	HEARTSVG
BNIP3L	1762	0	0.305974	0.917561	HEARTSVG
GMFG	1764	0	0.30643	0.917485	HEARTSVG
ENTPD1	1766	0	0.306886	0.91741	HEARTSVG
MAFB	1773	0	0.307342	0.916956	HEARTSVG
TP53I11	1779	0	0.307798	0.916579	HEARTSVG
MCM7	1780	0	0.308254	0.916579	HEARTSVG
C2	1785	0	0.30871	0.916276	HEARTSVG
MXRA5	1786	0	0.309166	0.916276	HEARTSVG
PCNA	1791	0	0.309622	0.915974	HEARTSVG
JAK3	1793	0	0.310078	0.915898	HEARTSVG
CYBB	1795	0	0.310534	0.915823	HEARTSVG
EIF4EBP1	1796	0	0.31099	0.915823	HEARTSVG
STXBP2	1797	0	0.311446	0.915823	HEARTSVG
HES1	1801	0	0.311902	0.915596	HEARTSVG
MYC	1803	0	0.312358	0.915521	HEARTSVG
TCF21	1804	0	0.312813	0.915521	HEARTSVG
DDAH1	1815	0	0.313269	0.914765	HEARTSVG
EDIL3	1818	0	0.313725	0.914614	HEARTSVG
GNG2	1819	0	0.314181	0.914614	HEARTSVG
MICAL2	1820	0	0.314637	0.914614	HEARTSVG
RFK	1825	0	0.315093	0.914312	HEARTSVG
SMOC2	1826	0	0.315549	0.914312	HEARTSVG
TTR	1832	0	0.316005	0.913934	HEARTSVG
MRPS12	1833	0	0.316461	0.913934	HEARTSVG
GADD45G	1844	0	0.316917	0.913178	HEARTSVG
GSR	1846	0	0.317373	0.913103	HEARTSVG
DGKA	1847	0	0.317829	0.913103	HEARTSVG
UBE2N	1848	0	0.318285	0.913103	HEARTSVG
HSPH1	1849	0	0.318741	0.913103	HEARTSVG
GFPT1	1851	0	0.319197	0.913027	HEARTSVG
ICAM2	1852	0	0.319653	0.913027	HEARTSVG
TCF7L2	1855	0	0.320109	0.912876	HEARTSVG
SERINC2	1860	0	0.320565	0.912574	HEARTSVG
SMARCA4	1868	0	0.321021	0.912045	HEARTSVG
CDK4	1873	0	0.321477	0.911742	HEARTSVG
MICAL1	1874	0	0.321933	0.911742	HEARTSVG
RASGRP2	1877	0	0.322389	0.911591	HEARTSVG
COL8A1	1878	0	0.322845	0.911591	HEARTSVG
SPINK1	1883	0	0.323301	0.911289	HEARTSVG
RPS6KA1	1885	0	0.323757	0.911214	HEARTSVG
IFRD2	1888	0	0.324213	0.911062	HEARTSVG
SERPINE2	1889	0	0.324669	0.911062	HEARTSVG
CDC25B	1893	0	0.325125	0.910836	HEARTSVG
FGB	1898	0	0.325581	0.910533	HEARTSVG
FASN	1900	0	0.326037	0.910458	HEARTSVG
GIMAP5	1901	0	0.326493	0.910458	HEARTSVG
SLC9A3R2	1902	0	0.326949	0.910458	HEARTSVG
TNFSF10	1911	0	0.327405	0.909853	HEARTSVG
NR4A1	1920	0	0.327861	0.909249	HEARTSVG
IL2RG	1921	0	0.328317	0.909249	HEARTSVG
DDR1	1922	0	0.328773	0.909249	HEARTSVG
ACLY	1927	0	0.329229	0.908947	HEARTSVG
GPA33	1932	0	0.329685	0.908644	HEARTSVG
ODC1	1935	0	0.330141	0.908493	HEARTSVG
CD53	1938	0	0.330597	0.908342	HEARTSVG
ERBB3	1943	0	0.331053	0.90804	HEARTSVG
PLAC8	1946	0	0.331509	0.907889	HEARTSVG
RUNX1	1948	0	0.331965	0.907813	HEARTSVG
TFRC	1951	0	0.332421	0.907662	HEARTSVG
MAP3K6	1953	0	0.332877	0.907587	HEARTSVG
IL7R	1957	0	0.333333	0.90736	HEARTSVG
LPCAT3	1959	0	0.333789	0.907284	HEARTSVG
OLFML2B	1966	0	0.334245	0.906831	HEARTSVG
METRNL	1968	0	0.334701	0.906755	HEARTSVG
CEACAM6	1976	0	0.335157	0.906226	HEARTSVG
CDX2	1979	0	0.335613	0.906075	HEARTSVG
SDCBP2	1980	0	0.336069	0.906075	HEARTSVG
LTB	1985	0	0.336525	0.905773	HEARTSVG
MEG3	1988	0	0.336981	0.905622	HEARTSVG
PTK2B	1989	0	0.337437	0.905622	HEARTSVG
CD36	2002	0	0.337893	0.904715	HEARTSVG
FRZB	2008	0	0.338349	0.904337	HEARTSVG
MMP15	2018	0	0.338805	0.903657	HEARTSVG
RPA3	2021	0	0.339261	0.903506	HEARTSVG
CD37	2023	0	0.339717	0.903431	HEARTSVG
ITM2A	2024	0	0.340173	0.903431	HEARTSVG
SCNN1A	2034	0	0.340629	0.90275	HEARTSVG
PEX26	2036	0	0.341085	0.902675	HEARTSVG
PIK3CB	2039	0	0.341541	0.902524	HEARTSVG
ICAM3	2042	0	0.341997	0.902373	HEARTSVG
AMBP	2044	0	0.342453	0.902297	HEARTSVG
RAC2	2045	0	0.342909	0.902297	HEARTSVG
CEACAM1	2046	0	0.343365	0.902297	HEARTSVG
CRLS1	2047	0	0.343821	0.902297	HEARTSVG
F11R	2056	0	0.344277	0.901693	HEARTSVG
PTPN6	2072	0	0.344733	0.900559	HEARTSVG
SYDE1	2076	0	0.345189	0.900332	HEARTSVG
FYN	2077	0	0.345645	0.900332	HEARTSVG
ISG20	2079	0	0.346101	0.900257	HEARTSVG
SCD	2082	0	0.346557	0.900106	HEARTSVG
GSS	2083	0	0.347013	0.900106	HEARTSVG
HEG1	2085	0	0.347469	0.90003	HEARTSVG
ARL4A	2091	0	0.347925	0.899652	HEARTSVG
CD4	2098	0	0.348381	0.899199	HEARTSVG
MLPH	2104	0	0.348837	0.898821	HEARTSVG
CA12	2105	0	0.349293	0.898821	HEARTSVG
MAP2K3	2111	0	0.349749	0.898443	HEARTSVG
ALDOA	2112	0	0.350205	0.898443	HEARTSVG
LTC4S	2117	0	0.350661	0.898141	HEARTSVG
SERPINE1	2120	0	0.351117	0.89799	HEARTSVG
CDH1	2122	0	0.351573	0.897914	HEARTSVG
CD2	2132	0	0.352029	0.897234	HEARTSVG
VILL	2141	0	0.352485	0.89663	HEARTSVG
FGA	2150	0	0.352941	0.896025	HEARTSVG
SLC16A3	2153	0	0.353397	0.895874	HEARTSVG
CD3E	2163	0	0.353853	0.895194	HEARTSVG
TEAD2	2167	0	0.354309	0.894968	HEARTSVG
MFAP2	2173	0	0.354765	0.89459	HEARTSVG
DTX4	2181	0	0.355221	0.894061	HEARTSVG
GMDS	2182	0	0.355677	0.894061	HEARTSVG
NDFIP2	2185	0	0.356133	0.89391	HEARTSVG
RBP4	2186	0	0.356589	0.89391	HEARTSVG
DTX2	2188	0	0.357045	0.893834	HEARTSVG
MEP1A	2189	0	0.357501	0.893834	HEARTSVG
CDX1	2194	0	0.357957	0.893532	HEARTSVG
MMRN2	2195	0	0.358413	0.893532	HEARTSVG
FGG	2202	0	0.358869	0.893078	HEARTSVG
LAMB3	2204	0	0.359325	0.893003	HEARTSVG
SMPDL3A	2207	0	0.359781	0.892852	HEARTSVG
PCYT2	2208	0	0.360237	0.892852	HEARTSVG
FZD1	2213	0	0.360693	0.892549	HEARTSVG
PRKCZ	2215	0	0.361149	0.892474	HEARTSVG
F2R	2227	0	0.361605	0.891643	HEARTSVG
SOCS3	2232	0	0.362061	0.89134	HEARTSVG
RHOF	2239	0	0.362517	0.890887	HEARTSVG
PIGZ	2242	0	0.362973	0.890736	HEARTSVG
VEGFA	2243	0	0.363429	0.890736	HEARTSVG
DSC2	2246	0	0.363885	0.890585	HEARTSVG
PKP3	2250	0	0.364341	0.890358	HEARTSVG
PRKCD	2256	0	0.364797	0.88998	HEARTSVG
DGKD	2258	0	0.365253	0.889905	HEARTSVG
AGRN	2270	0	0.365709	0.889074	HEARTSVG
SEMA4D	2281	0	0.366165	0.888318	HEARTSVG
TMPRSS2	2287	0	0.366621	0.88794	HEARTSVG
PNP	2295	0	0.367077	0.887411	HEARTSVG
INPP5D	2297	0	0.367533	0.887336	HEARTSVG
LTBP2	2300	0	0.367989	0.887185	HEARTSVG
SIRT6	2304	0	0.368445	0.886958	HEARTSVG
HNF4A	2305	0	0.368901	0.886958	HEARTSVG
FBP1	2307	0	0.369357	0.886882	HEARTSVG
MFNG	2310	0	0.369813	0.886731	HEARTSVG
MAPK13	2318	0	0.370269	0.886202	HEARTSVG
ABCD1	2319	0	0.370725	0.886202	HEARTSVG
ADH1C	2324	0	0.371181	0.8859	HEARTSVG
IL18BP	2332	0	0.371637	0.885371	HEARTSVG
MTHFD1	2339	0	0.372093	0.884918	HEARTSVG
ALDOB	2342	0	0.372549	0.884767	HEARTSVG
HOXB5	2347	0	0.373005	0.884464	HEARTSVG
ADAMTS2	2357	0	0.373461	0.883784	HEARTSVG
SYTL2	2360	0	0.373917	0.883633	HEARTSVG
HSD17B2	2361	0	0.374373	0.883633	HEARTSVG
SELPLG	2364	0	0.374829	0.883482	HEARTSVG
EPHB2	2368	0	0.375285	0.883255	HEARTSVG
CD3D	2370	0	0.375741	0.88318	HEARTSVG
LPAR2	2372	0	0.376197	0.883104	HEARTSVG
TRIB1	2373	0	0.376653	0.883104	HEARTSVG
PFKFB2	2384	0	0.377109	0.882348	HEARTSVG
VIPR1	2400	0	0.377565	0.881215	HEARTSVG
PLS1	2409	0	0.378021	0.880611	HEARTSVG
LMNB2	2424	0	0.378477	0.879553	HEARTSVG
CYP3A5	2426	0	0.378933	0.879477	HEARTSVG
F3	2427	0	0.379389	0.879477	HEARTSVG
PRSS3	2431	0	0.379845	0.87925	HEARTSVG
CBLC	2432	0	0.380301	0.87925	HEARTSVG
CD7	2445	0	0.380757	0.878344	HEARTSVG
MAL2	2446	0	0.381213	0.878344	HEARTSVG
GPT	2452	0	0.381669	0.877966	HEARTSVG
EXOSC5	2454	0	0.382125	0.87789	HEARTSVG
PGF	2458	0	0.382581	0.877664	HEARTSVG
CD27	2459	0	0.383037	0.877664	HEARTSVG
LMO7	2462	0	0.383493	0.877512	HEARTSVG
LAT	2471	0	0.383949	0.876908	HEARTSVG
SPP1	2473	0	0.384405	0.876832	HEARTSVG
PAFAH1B3	2475	0	0.384861	0.876757	HEARTSVG
TMPRSS4	2478	0	0.385317	0.876606	HEARTSVG
IRF8	2481	0	0.385773	0.876455	HEARTSVG
EPHB3	2483	0	0.386229	0.876379	HEARTSVG
CD48	2486	0	0.386685	0.876228	HEARTSVG
HEYL	2487	0	0.387141	0.876228	HEARTSVG
SLC26A6	2495	0	0.387597	0.875699	HEARTSVG
FMNL1	2505	0	0.388053	0.875019	HEARTSVG
LCK	2507	0	0.388509	0.874943	HEARTSVG
PVR	2511	0	0.388965	0.874717	HEARTSVG
GGCT	2517	0	0.389421	0.874339	HEARTSVG
AHSG	2520	0	0.389877	0.874188	HEARTSVG
PYCR1	2525	0	0.390333	0.873885	HEARTSVG
CXADR	2526	0	0.390789	0.873885	HEARTSVG
DGKQ	2537	0	0.391245	0.87313	HEARTSVG
CDK8	2546	0	0.391701	0.872525	HEARTSVG
CKS2	2548	0	0.392157	0.87245	HEARTSVG
ITGAL	2549	0	0.392613	0.87245	HEARTSVG
TCF7	2551	0	0.393069	0.872374	HEARTSVG
SLC2A1	2553	0	0.393525	0.872299	HEARTSVG
F2RL1	2564	0	0.393981	0.871543	HEARTSVG
IHH	2566	0	0.394437	0.871467	HEARTSVG
BMP4	2568	0	0.394893	0.871392	HEARTSVG
SSX2IP	2570	0	0.395349	0.871316	HEARTSVG
LRRC19	2572	0	0.395805	0.871241	HEARTSVG
TNFAIP8	2574	0	0.396261	0.871165	HEARTSVG
NUP210	2585	0	0.396717	0.87041	HEARTSVG
LAMA3	2598	0	0.397173	0.869503	HEARTSVG
FGFR3	2602	0	0.397629	0.869276	HEARTSVG
MST1R	2622	0	0.398085	0.86784	HEARTSVG
MMP11	2623	0	0.398541	0.86784	HEARTSVG
TRIB3	2631	0	0.398997	0.867311	HEARTSVG
SLC4A4	2638	0	0.399453	0.866858	HEARTSVG
TPX2	2643	0	0.399909	0.866556	HEARTSVG
TJP3	2644	0	0.400365	0.866556	HEARTSVG
LY75	2646	0	0.400821	0.86648	HEARTSVG
MKI67	2652	0	0.401277	0.866102	HEARTSVG
KHK	2653	0	0.401733	0.866102	HEARTSVG
SLC39A8	2654	0	0.402189	0.866102	HEARTSVG
CLIC5	2656	0	0.402645	0.866027	HEARTSVG
VDR	2657	0	0.403101	0.866027	HEARTSVG
JAG2	2659	0	0.403557	0.865951	HEARTSVG
SOX9	2660	0	0.404013	0.865951	HEARTSVG
ASCL2	2661	0	0.404469	0.865951	HEARTSVG
RRM2	2664	0	0.404925	0.8658	HEARTSVG
CDKN2B	2680	0	0.405381	0.864667	HEARTSVG
ABCB1	2683	0	0.405837	0.864516	HEARTSVG
LCN2	2687	0	0.406293	0.864289	HEARTSVG
FERMT1	2699	0	0.406749	0.863458	HEARTSVG
UBE2C	2701	0	0.407205	0.863382	HEARTSVG
PTPN7	2716	0	0.407661	0.862324	HEARTSVG
BIRC5	2724	0	0.408117	0.861795	HEARTSVG
CGN	2727	0	0.408573	0.861644	HEARTSVG
DUSP2	2734	0	0.409029	0.861191	HEARTSVG
LIPH	2735	0	0.409485	0.861191	HEARTSVG
CDCA7	2740	0	0.409941	0.860889	HEARTSVG
OCLN	2744	0	0.410397	0.860662	HEARTSVG
TOP2A	2758	0	0.410853	0.85968	HEARTSVG
CDS1	2760	0	0.411309	0.859604	HEARTSVG
MYBL2	2764	0	0.411765	0.859377	HEARTSVG
TRIM31	2766	0	0.412221	0.859302	HEARTSVG
LAMC2	2768	0	0.412677	0.859226	HEARTSVG
SLC1A1	2771	0	0.413133	0.859075	HEARTSVG
SLC19A1	2779	0	0.413589	0.858546	HEARTSVG
SLC22A5	2780	0	0.414045	0.858546	HEARTSVG
ARHGAP8	2792	0	0.414501	0.857715	HEARTSVG
KIAA1324	2793	0	0.414957	0.857715	HEARTSVG
DAPK2	2800	0	0.415413	0.857262	HEARTSVG
GDA	2802	0	0.415869	0.857186	HEARTSVG
SLC7A5	2805	0	0.416325	0.857035	HEARTSVG
FMO5	2809	0	0.416781	0.856808	HEARTSVG
SGK2	2812	0	0.417237	0.856657	HEARTSVG
DDC	2815	0	0.417693	0.856506	HEARTSVG
S100P	2820	0	0.418149	0.856204	HEARTSVG
SLC38A5	2831	0	0.418605	0.855448	HEARTSVG
MUC5B	2833	0	0.419061	0.855373	HEARTSVG
UGT2A3	2839	0	0.419517	0.854995	HEARTSVG
ORM1	2844	0	0.419973	0.854692	HEARTSVG
HK2	2847	0	0.420429	0.854541	HEARTSVG
AREG	2850	0	0.420885	0.85439	HEARTSVG
CDT1	2852	0	0.421341	0.854315	HEARTSVG
LIPG	2858	0	0.421797	0.853937	HEARTSVG
PTPRO	2869	0	0.422253	0.853181	HEARTSVG
GPD1	2874	0	0.422709	0.852879	HEARTSVG
KCNK1	2900	0	0.423165	0.85099	HEARTSVG
SLC3A1	2903	0	0.423621	0.850839	HEARTSVG
DMBT1	2910	0	0.424077	0.850385	HEARTSVG
XDH	2912	0	0.424533	0.85031	HEARTSVG
CCNB1	2915	0	0.424989	0.850159	HEARTSVG
TFF1	2921	0	0.425445	0.849781	HEARTSVG
RHPN2	2924	0	0.425901	0.84963	HEARTSVG
MAD2L1	2930	0	0.426357	0.849252	HEARTSVG
CLDN23	2933	0	0.426813	0.849101	HEARTSVG
CDK1	2951	0	0.427269	0.847816	HEARTSVG
TNS4	2956	0	0.427725	0.847514	HEARTSVG
IL22RA1	2958	0	0.428181	0.847438	HEARTSVG
G0S2	2998	0	0.428637	0.844491	HEARTSVG
VASP	3081	1.97487e-47	0.429093	0.838295	HEARTSVG
RAP1B	3084	1.73158e-43	0.429549	0.838144	HEARTSVG
MGST3	3086	1.85994e-40	0.430005	0.838069	HEARTSVG
SLC4A2	3087	4.70301e-40	0.430461	0.838069	HEARTSVG
CDKN1A	3090	4.44671e-38	0.430917	0.837917	HEARTSVG
NEDD8	3096	1.33447e-35	0.431373	0.83754	HEARTSVG
TP53	3098	2.97033e-35	0.431829	0.837464	HEARTSVG
BIRC3	3103	1.46172e-34	0.432285	0.837162	HEARTSVG
RHOG	3106	3.45974e-34	0.432741	0.837011	HEARTSVG
C1QBP	3108	4.95939e-34	0.433197	0.836935	HEARTSVG
MAT2A	3109	5.87422e-34	0.433653	0.836935	HEARTSVG
ATF3	3111	7.3118e-34	0.434109	0.83686	HEARTSVG
PSMC5	3112	8.77889e-34	0.434565	0.83686	HEARTSVG
LST1	3113	2.54446e-33	0.435021	0.83686	HEARTSVG
EVI2B	3114	3.07786e-33	0.435477	0.83686	HEARTSVG
PSMA6	3126	5.37421e-32	0.435933	0.836028	HEARTSVG
EIF4H	3129	1.72909e-31	0.436389	0.835877	HEARTSVG
SIPA1	3130	1.88108e-31	0.436845	0.835877	HEARTSVG
CEBPG	3133	3.64651e-31	0.437301	0.835726	HEARTSVG
DBNL	3136	4.55353e-31	0.437756	0.835575	HEARTSVG
MTDH	3141	1.36806e-30	0.438212	0.835273	HEARTSVG
BAX	3144	1.7496e-30	0.438668	0.835122	HEARTSVG
MGST2	3145	1.91616e-30	0.439124	0.835122	HEARTSVG
HCLS1	3148	3.38488e-30	0.43958	0.834971	HEARTSVG
EPSTI1	3150	5.52077e-30	0.440036	0.834895	HEARTSVG
ARL4C	3153	8.03223e-30	0.440492	0.834744	HEARTSVG
INHBA	3158	1.3498e-29	0.440948	0.834442	HEARTSVG
STAT1	3160	1.88686e-29	0.441404	0.834366	HEARTSVG
ACE2	3164	1.97633e-29	0.44186	0.834139	HEARTSVG
ITGA4	3166	2.17607e-29	0.442316	0.834064	HEARTSVG
PRKAR1A	3169	2.61515e-29	0.442772	0.833913	HEARTSVG
IMPDH1	3171	2.78367e-29	0.443228	0.833837	HEARTSVG
DPM3	3184	2.95387e-28	0.443684	0.83293	HEARTSVG
CD164	3190	7.64881e-28	0.44414	0.832553	HEARTSVG
PTPRA	3192	1.17327e-27	0.444596	0.832477	HEARTSVG
SAP18	3200	2.48767e-27	0.445052	0.831948	HEARTSVG
ST6GAL1	3202	2.95679e-27	0.445508	0.831872	HEARTSVG
TAP1	3204	3.04021e-27	0.445964	0.831797	HEARTSVG
UCK2	3207	4.72494e-27	0.44642	0.831646	HEARTSVG
PSMD2	3209	5.5364e-27	0.446876	0.83157	HEARTSVG
YWHAH	3211	6.24556e-27	0.447332	0.831495	HEARTSVG
GALE	3215	6.79242e-27	0.447788	0.831268	HEARTSVG
RBMS1	3219	8.6527e-27	0.448244	0.831041	HEARTSVG
ECHS1	3228	2.45378e-26	0.4487	0.830437	HEARTSVG
TGFBR1	3229	2.65304e-26	0.449156	0.830437	HEARTSVG
PSMB7	3230	2.75429e-26	0.449612	0.830437	HEARTSVG
CD247	3231	3.6333e-26	0.450068	0.830437	HEARTSVG
PARVB	3237	8.24691e-26	0.450524	0.830059	HEARTSVG
SFPQ	3239	8.64732e-26	0.45098	0.829983	HEARTSVG
UNC93B1	3241	1.0661e-25	0.451436	0.829908	HEARTSVG
DPP3	3243	1.14004e-25	0.451892	0.829832	HEARTSVG
VTN	3245	1.16218e-25	0.452348	0.829757	HEARTSVG
IL4R	3247	1.25765e-25	0.452804	0.829681	HEARTSVG
LSM3	3249	1.34906e-25	0.45326	0.829606	HEARTSVG
GUSB	3253	1.88976e-25	0.453716	0.829379	HEARTSVG
ACVRL1	3261	2.96006e-25	0.454172	0.82885	HEARTSVG
MCM4	3262	3.7987e-25	0.454628	0.82885	HEARTSVG
CDH5	3264	4.10969e-25	0.455084	0.828774	HEARTSVG
DPM2	3266	4.58963e-25	0.45554	0.828699	HEARTSVG
PLOD3	3268	6.1371e-25	0.455996	0.828623	HEARTSVG
TNFRSF1B	3269	6.51346e-25	0.456452	0.828623	HEARTSVG
SRPX2	3270	7.04569e-25	0.456908	0.828623	HEARTSVG
TPP1	3271	7.29537e-25	0.457364	0.828623	HEARTSVG
KCNN4	3274	7.52855e-25	0.45782	0.828472	HEARTSVG
ACSL1	3276	8.25976e-25	0.458276	0.828397	HEARTSVG
RNF152	3287	1.81645e-24	0.458732	0.827641	HEARTSVG
MRPL24	3294	2.57883e-24	0.459188	0.827188	HEARTSVG
GIMAP4	3299	3.49875e-24	0.459644	0.826885	HEARTSVG
PAICS	3301	4.0671e-24	0.4601	0.82681	HEARTSVG
EIF1AX	3303	6.25698e-24	0.460556	0.826734	HEARTSVG
LRP10	3311	1.68792e-23	0.461012	0.826205	HEARTSVG
TCIRG1	3313	1.85461e-23	0.461468	0.82613	HEARTSVG
IFNGR1	3314	1.91237e-23	0.461924	0.82613	HEARTSVG
FAH	3315	2.15059e-23	0.46238	0.82613	HEARTSVG
CORO1B	3316	2.36583e-23	0.462836	0.82613	HEARTSVG
FCGR2A	3321	2.92021e-23	0.463292	0.825827	HEARTSVG
PRKCSH	3324	3.14409e-23	0.463748	0.825676	HEARTSVG
NASP	3326	3.47708e-23	0.464204	0.825601	HEARTSVG
ZNF511	3328	4.18022e-23	0.46466	0.825525	HEARTSVG
MAP4K4	3333	4.74704e-23	0.465116	0.825223	HEARTSVG
EIF5B	3336	6.01213e-23	0.465572	0.825072	HEARTSVG
CPT2	3338	6.69685e-23	0.466028	0.824996	HEARTSVG
CAP1	3346	9.99816e-23	0.466484	0.824467	HEARTSVG
S100A9	3350	1.14925e-22	0.46694	0.824241	HEARTSVG
STAT6	3353	1.32356e-22	0.467396	0.824089	HEARTSVG
THBS3	3360	1.97832e-22	0.467852	0.823636	HEARTSVG
PTPN11	3364	2.76009e-22	0.468308	0.823409	HEARTSVG
FLI1	3372	3.89705e-22	0.468764	0.82288	HEARTSVG
CCND1	3375	4.22224e-22	0.46922	0.822729	HEARTSVG
BAD	3385	8.96602e-22	0.469676	0.822049	HEARTSVG
MBOAT7	3386	9.52503e-22	0.470132	0.822049	HEARTSVG
GLIS2	3387	1.04354e-21	0.470588	0.822049	HEARTSVG
SECTM1	3388	1.17714e-21	0.471044	0.822049	HEARTSVG
IKZF1	3392	1.45231e-21	0.4715	0.821823	HEARTSVG
PSMD7	3401	1.78695e-21	0.471956	0.821218	HEARTSVG
AKT1S1	3404	1.9388e-21	0.472412	0.821067	HEARTSVG
PEX5	3414	4.80879e-21	0.472868	0.820387	HEARTSVG
CD47	3423	6.87616e-21	0.473324	0.819782	HEARTSVG
LCP2	3430	8.86583e-21	0.47378	0.819329	HEARTSVG
FOXM1	3432	9.37929e-21	0.474236	0.819253	HEARTSVG
SORD	3463	2.92801e-20	0.474692	0.816987	HEARTSVG
MMAB	3464	3.27592e-20	0.475148	0.816987	HEARTSVG
LTA4H	3465	3.40951e-20	0.475604	0.816987	HEARTSVG
PLCB3	3466	3.45359e-20	0.47606	0.816987	HEARTSVG
HOMER3	3467	3.74147e-20	0.476516	0.816987	HEARTSVG
CSF1	3470	4.17974e-20	0.476972	0.816835	HEARTSVG
TNIP1	3476	6.32039e-20	0.477428	0.816458	HEARTSVG
SOCS1	3480	8.63666e-20	0.477884	0.816231	HEARTSVG
DTYMK	3482	9.33655e-20	0.47834	0.816155	HEARTSVG
ARHGEF18	3484	9.81857e-20	0.478796	0.81608	HEARTSVG
ITGA11	3496	1.57723e-19	0.479252	0.815249	HEARTSVG
ICAM1	3503	1.90304e-19	0.479708	0.814795	HEARTSVG
RPN1	3509	2.20866e-19	0.480164	0.814417	HEARTSVG
EFNA1	3510	2.43792e-19	0.48062	0.814417	HEARTSVG
DCXR	3513	2.79494e-19	0.481076	0.814266	HEARTSVG
SEC11A	3523	4.37402e-19	0.481532	0.813586	HEARTSVG
PARP4	3527	5.40496e-19	0.481988	0.81336	HEARTSVG
GIMAP6	3532	7.48552e-19	0.482444	0.813057	HEARTSVG
SSR1	3536	9.44655e-19	0.4829	0.812831	HEARTSVG
ARRB2	3547	1.92319e-18	0.483356	0.812075	HEARTSVG
IMPA2	3551	2.10979e-18	0.483812	0.811848	HEARTSVG
PTEN	3557	2.75303e-18	0.484268	0.81147	HEARTSVG
EEF1E1	3558	3.01722e-18	0.484724	0.81147	HEARTSVG
RIN3	3575	4.98141e-18	0.48518	0.810261	HEARTSVG
EREG	3592	8.52347e-18	0.485636	0.809052	HEARTSVG
GNPDA1	3595	9.98482e-18	0.486092	0.808901	HEARTSVG
NXT1	3596	1.00051e-17	0.486548	0.808901	HEARTSVG
BCAR1	3603	1.51055e-17	0.487004	0.808448	HEARTSVG
ANXA11	3604	1.54911e-17	0.48746	0.808448	HEARTSVG
ABCA1	3608	1.74371e-17	0.487916	0.808221	HEARTSVG
IL10RA	3626	4.00233e-17	0.488372	0.806937	HEARTSVG
SERINC5	3627	4.06626e-17	0.488828	0.806937	HEARTSVG
LOXL1	3632	4.43466e-17	0.489284	0.806634	HEARTSVG
HIF1A	3638	5.23652e-17	0.48974	0.806257	HEARTSVG
DUSP6	3641	5.37765e-17	0.490196	0.806105	HEARTSVG
CSRP2	3642	5.42893e-17	0.490652	0.806105	HEARTSVG
TFDP1	3646	6.24599e-17	0.491108	0.805879	HEARTSVG
NFKBIA	3654	7.7479e-17	0.491564	0.80535	HEARTSVG
E2F4	3659	9.50605e-17	0.49202	0.805048	HEARTSVG
FGFR4	3663	1.27228e-16	0.492476	0.804821	HEARTSVG
IP6K2	3664	1.30275e-16	0.492932	0.804821	HEARTSVG
PIGU	3668	1.3781e-16	0.493388	0.804594	HEARTSVG
ATIC	3675	1.569e-16	0.493844	0.804141	HEARTSVG
STAT5B	3678	1.67476e-16	0.4943	0.80399	HEARTSVG
ZEB2	3685	1.95181e-16	0.494756	0.803536	HEARTSVG
CLEC2B	3686	1.95382e-16	0.495212	0.803536	HEARTSVG
GADD45B	3690	2.02581e-16	0.495668	0.80331	HEARTSVG
MBOAT1	3696	2.27741e-16	0.496124	0.802932	HEARTSVG
DDAH2	3701	2.77932e-16	0.49658	0.80263	HEARTSVG
LOXL2	3721	4.80381e-16	0.497036	0.801194	HEARTSVG
PFKP	3725	5.30797e-16	0.497492	0.800967	HEARTSVG
NCOR2	3742	8.67421e-16	0.497948	0.799758	HEARTSVG
LY96	3758	1.48087e-15	0.498404	0.798625	HEARTSVG
PSMA3	3759	1.49918e-15	0.49886	0.798625	HEARTSVG
TK1	3761	1.51846e-15	0.499316	0.798549	HEARTSVG
BCL2L1	3765	1.62704e-15	0.499772	0.798323	HEARTSVG
FOSL2	3771	1.85446e-15	0.500228	0.797945	HEARTSVG
FGFR2	3772	1.90036e-15	0.500684	0.797945	HEARTSVG
SGCB	3775	2.13844e-15	0.50114	0.797794	HEARTSVG
GALNT2	3797	3.90833e-15	0.501596	0.796207	HEARTSVG
MAP3K11	3815	6.03592e-15	0.502052	0.794922	HEARTSVG
NIT2	3822	7.01119e-15	0.502508	0.794469	HEARTSVG
OPLAH	3823	7.03436e-15	0.502964	0.794469	HEARTSVG
EPHB4	3829	8.37239e-15	0.50342	0.794091	HEARTSVG
MAP1LC3B	3830	8.45842e-15	0.503876	0.794091	HEARTSVG
ICA1	3832	8.53729e-15	0.504332	0.794015	HEARTSVG
ATP13A3	3833	8.55512e-15	0.504788	0.794015	HEARTSVG
FEN1	3838	1.0777e-14	0.505244	0.793713	HEARTSVG
GALK1	3842	1.15456e-14	0.5057	0.793486	HEARTSVG
PFKFB3	3843	1.19453e-14	0.506156	0.793486	HEARTSVG
HDAC7	3844	1.20035e-14	0.506612	0.793486	HEARTSVG
STK4	3847	1.28889e-14	0.507068	0.793335	HEARTSVG
LAIR1	3863	1.89497e-14	0.507524	0.792202	HEARTSVG
RPA1	3866	2.02317e-14	0.50798	0.792051	HEARTSVG
PSMC2	3869	2.18633e-14	0.508436	0.7919	HEARTSVG
PIK3R1	3879	2.79897e-14	0.508892	0.79122	HEARTSVG
DGKZ	3884	3.09964e-14	0.509348	0.790917	HEARTSVG
SMC1A	3891	3.56115e-14	0.509804	0.790464	HEARTSVG
ADCY3	3894	3.77325e-14	0.51026	0.790313	HEARTSVG
PDGFC	3898	4.79032e-14	0.510716	0.790086	HEARTSVG
UPP1	3904	5.49335e-14	0.511172	0.789708	HEARTSVG
PSMD3	3915	7.47305e-14	0.511628	0.788953	HEARTSVG
STAT2	3916	7.48186e-14	0.512084	0.788953	HEARTSVG
ID4	3920	8.32965e-14	0.51254	0.788726	HEARTSVG
ITGAX	3922	8.54761e-14	0.512996	0.78865	HEARTSVG
PABPC4	3926	9.32977e-14	0.513452	0.788424	HEARTSVG
GMPS	3928	9.54541e-14	0.513908	0.788348	HEARTSVG
TUFT1	3929	9.83593e-14	0.514364	0.788348	HEARTSVG
LMNB1	3932	1.09947e-13	0.51482	0.788197	HEARTSVG
ABCG1	3938	1.34625e-13	0.515276	0.787819	HEARTSVG
RBX1	3943	1.45132e-13	0.515732	0.787517	HEARTSVG
RECQL5	3949	1.53477e-13	0.516188	0.787139	HEARTSVG
PTGES2	3952	1.63645e-13	0.516644	0.786988	HEARTSVG
CCL2	3953	1.65029e-13	0.5171	0.786988	HEARTSVG
TAF10	3954	1.65963e-13	0.517556	0.786988	HEARTSVG
GNAI1	3957	1.7902e-13	0.518012	0.786837	HEARTSVG
CD55	3959	1.83109e-13	0.518468	0.786761	HEARTSVG
CD40	3970	2.76614e-13	0.518924	0.786006	HEARTSVG
CPT1B	3974	3.28903e-13	0.51938	0.785779	HEARTSVG
AURKB	3981	3.72588e-13	0.519836	0.785326	HEARTSVG
POFUT1	3994	5.03436e-13	0.520292	0.784419	HEARTSVG
CDCA5	3999	6.29387e-13	0.520748	0.784117	HEARTSVG
MRPL3	4005	7.02109e-13	0.521204	0.783739	HEARTSVG
FLII	4021	9.689e-13	0.52166	0.782605	HEARTSVG
DYRK2	4024	9.85308e-13	0.522116	0.782454	HEARTSVG
RNASE6	4028	1.03815e-12	0.522572	0.782228	HEARTSVG
SLCO3A1	4048	1.47703e-12	0.523028	0.780792	HEARTSVG
PRKACA	4050	1.56877e-12	0.523484	0.780716	HEARTSVG
TGFA	4054	1.67256e-12	0.52394	0.78049	HEARTSVG
HDAC5	4057	1.87965e-12	0.524396	0.780339	HEARTSVG
BMP1	4058	1.88757e-12	0.524852	0.780339	HEARTSVG
E2F1	4065	2.11879e-12	0.525308	0.779885	HEARTSVG
GMIP	4067	2.14913e-12	0.525764	0.77981	HEARTSVG
PLEKHA7	4072	2.41073e-12	0.52622	0.779507	HEARTSVG
KAT2A	4074	2.52925e-12	0.526676	0.779432	HEARTSVG
PARP1	4077	2.58874e-12	0.527132	0.779281	HEARTSVG
FOXO3	4079	2.65367e-12	0.527588	0.779205	HEARTSVG
SLC6A8	4080	2.72685e-12	0.528044	0.779205	HEARTSVG
PSMB5	4087	3.12304e-12	0.5285	0.778752	HEARTSVG
PLAU	4090	3.20097e-12	0.528956	0.778601	HEARTSVG
TSKU	4094	3.71204e-12	0.529412	0.778374	HEARTSVG
ELK1	4095	3.80047e-12	0.529868	0.778374	HEARTSVG
PSTPIP1	4098	3.94179e-12	0.530324	0.778223	HEARTSVG
PLXNA2	4101	4.32194e-12	0.53078	0.778072	HEARTSVG
DOCK5	4104	4.95526e-12	0.531236	0.777921	HEARTSVG
F12	4118	5.89461e-12	0.531692	0.776938	HEARTSVG
IQGAP1	4143	1.01142e-11	0.532148	0.775125	HEARTSVG
APOL3	4144	1.01293e-11	0.532604	0.775125	HEARTSVG
AGPAT1	4149	1.0361e-11	0.53306	0.774822	HEARTSVG
CASK	4156	1.26062e-11	0.533516	0.774369	HEARTSVG
CASP7	4159	1.32465e-11	0.533972	0.774218	HEARTSVG
CLEC7A	4160	1.335e-11	0.534428	0.774218	HEARTSVG
AKAP1	4161	1.3357e-11	0.534884	0.774218	HEARTSVG
APEX1	4186	2.51236e-11	0.53534	0.772404	HEARTSVG
CYP2E1	4190	2.83485e-11	0.535796	0.772178	HEARTSVG
VCAM1	4200	3.29791e-11	0.536252	0.771498	HEARTSVG
ZNF219	4201	3.35862e-11	0.536708	0.771498	HEARTSVG
ELK3	4210	3.92907e-11	0.537164	0.770893	HEARTSVG
GBP3	4212	4.12892e-11	0.53762	0.770818	HEARTSVG
GNE	4225	5.37756e-11	0.538076	0.769911	HEARTSVG
CASP4	4227	5.43916e-11	0.538532	0.769835	HEARTSVG
PROM2	4236	6.2812e-11	0.538988	0.769231	HEARTSVG
GMNN	4242	6.81614e-11	0.539444	0.768853	HEARTSVG
DPM1	4243	7.41257e-11	0.5399	0.768853	HEARTSVG
MAD1L1	4261	9.01101e-11	0.540356	0.767568	HEARTSVG
CMAS	4264	9.67742e-11	0.540812	0.767417	HEARTSVG
NDUFAF2	4266	9.81447e-11	0.541268	0.767342	HEARTSVG
DUT	4268	1.13859e-10	0.541724	0.767266	HEARTSVG
MYCBP	4271	1.20376e-10	0.54218	0.767115	HEARTSVG
MRPS2	4287	1.51772e-10	0.542636	0.765982	HEARTSVG
SLC43A3	4288	1.57525e-10	0.543092	0.765982	HEARTSVG
IL13RA1	4293	1.78709e-10	0.543548	0.765679	HEARTSVG
ASXL1	4302	2.08878e-10	0.544004	0.765075	HEARTSVG
PPID	4310	2.49754e-10	0.54446	0.764546	HEARTSVG
AMACR	4314	2.58606e-10	0.544916	0.764319	HEARTSVG
ZBTB11	4320	3.04725e-10	0.545372	0.763941	HEARTSVG
CPT1A	4324	3.34361e-10	0.545828	0.763715	HEARTSVG
PLOD2	4329	3.91306e-10	0.546284	0.763412	HEARTSVG
UBE2E1	4332	4.41294e-10	0.54674	0.763261	HEARTSVG
FZR1	4342	5.61602e-10	0.547196	0.762581	HEARTSVG
ITGB6	4345	5.83902e-10	0.547652	0.76243	HEARTSVG
MARK2	4348	6.4799e-10	0.548108	0.762279	HEARTSVG
GSTM4	4354	6.64589e-10	0.548564	0.761901	HEARTSVG
IL27RA	4359	7.01372e-10	0.54902	0.761599	HEARTSVG
CYP2J2	4366	8.28955e-10	0.549476	0.761146	HEARTSVG
TMED2	4372	8.9845e-10	0.549932	0.760768	HEARTSVG
SEC61B	4377	9.59801e-10	0.550388	0.760465	HEARTSVG
MCM6	4387	1.2081e-09	0.550844	0.759785	HEARTSVG
SRC	4388	1.22054e-09	0.5513	0.759785	HEARTSVG
TIA1	4395	1.36805e-09	0.551756	0.759332	HEARTSVG
SF3A2	4396	1.4141e-09	0.552212	0.759332	HEARTSVG
EXOC4	4399	1.50721e-09	0.552668	0.759181	HEARTSVG
KDM1A	4403	1.56232e-09	0.553124	0.758954	HEARTSVG
AK2	4408	1.72151e-09	0.55358	0.758652	HEARTSVG
TYMS	4409	1.76574e-09	0.554036	0.758652	HEARTSVG
XPO1	4417	2.06004e-09	0.554492	0.758123	HEARTSVG
RASSF2	4426	2.38806e-09	0.554948	0.757519	HEARTSVG
HDAC11	4436	2.77619e-09	0.555404	0.756838	HEARTSVG
PTK2	4444	3.20172e-09	0.55586	0.75631	HEARTSVG
B4GALT1	4446	3.24949e-09	0.556316	0.756234	HEARTSVG
MAP3K3	4450	3.44148e-09	0.556772	0.756007	HEARTSVG
ACSL6	4453	3.79315e-09	0.557228	0.755856	HEARTSVG
LMAN1	4457	4.10439e-09	0.557684	0.755629	HEARTSVG
CDC42	4460	4.57396e-09	0.55814	0.755478	HEARTSVG
PLCG1	4465	4.93021e-09	0.558596	0.755176	HEARTSVG
ETF1	4482	6.1326e-09	0.559052	0.753967	HEARTSVG
NFE2L1	4501	7.90539e-09	0.559508	0.752607	HEARTSVG
ENPP2	4504	8.19204e-09	0.559964	0.752456	HEARTSVG
IMPA1	4508	8.29062e-09	0.56042	0.752229	HEARTSVG
HUWE1	4511	8.69713e-09	0.560876	0.752078	HEARTSVG
NCKAP1L	4513	8.97079e-09	0.561332	0.752002	HEARTSVG
HDAC1	4525	1.14209e-08	0.561788	0.751171	HEARTSVG
JAK1	4527	1.21252e-08	0.562244	0.751096	HEARTSVG
PSMF1	4528	1.26942e-08	0.562699	0.751096	HEARTSVG
PGD	4540	1.45816e-08	0.563155	0.750264	HEARTSVG
HADH	4543	1.49136e-08	0.563611	0.750113	HEARTSVG
MAPKAPK3	4551	1.68255e-08	0.564067	0.749584	HEARTSVG
WDR12	4557	1.89085e-08	0.564523	0.749207	HEARTSVG
HSD3B7	4558	1.90869e-08	0.564979	0.749207	HEARTSVG
MGAT4A	4563	1.9859e-08	0.565435	0.748904	HEARTSVG
RPA2	4568	2.05467e-08	0.565891	0.748602	HEARTSVG
CFI	4569	2.06149e-08	0.566347	0.748602	HEARTSVG
AOAH	4572	2.13404e-08	0.566803	0.748451	HEARTSVG
PSMC4	4580	2.31536e-08	0.567259	0.747922	HEARTSVG
PDLIM5	4586	2.46145e-08	0.567715	0.747544	HEARTSVG
AKT3	4597	2.96688e-08	0.568171	0.746789	HEARTSVG
FHL2	4600	3.08952e-08	0.568627	0.746637	HEARTSVG
PCDH12	4614	3.74624e-08	0.569083	0.745655	HEARTSVG
GLB1	4615	3.84259e-08	0.569539	0.745655	HEARTSVG
DCTD	4623	4.28505e-08	0.569995	0.745126	HEARTSVG
PSMD11	4624	4.29989e-08	0.570451	0.745126	HEARTSVG
PSMA5	4626	4.39521e-08	0.570907	0.745051	HEARTSVG
CTDSP2	4634	5.06628e-08	0.571363	0.744522	HEARTSVG
KLRB1	4635	5.13009e-08	0.571819	0.744522	HEARTSVG
MYO1E	4641	5.45226e-08	0.572275	0.744144	HEARTSVG
WEE1	4643	5.48927e-08	0.572731	0.744068	HEARTSVG
SRP19	4646	5.64002e-08	0.573187	0.743917	HEARTSVG
TRAM1	4653	6.41739e-08	0.573643	0.743464	HEARTSVG
PLCB4	4664	7.34636e-08	0.574099	0.742708	HEARTSVG
NEDD9	4677	8.72445e-08	0.574555	0.741801	HEARTSVG
NDUFV2	4679	9.07036e-08	0.575011	0.741726	HEARTSVG
PDCD11	4685	1.02899e-07	0.575467	0.741348	HEARTSVG
GNB1	4688	1.11082e-07	0.575923	0.741197	HEARTSVG
CSNK1A1	4691	1.13677e-07	0.576379	0.741046	HEARTSVG
MCM3	4697	1.20151e-07	0.576835	0.740668	HEARTSVG
PSMB10	4723	1.74197e-07	0.577291	0.738779	HEARTSVG
ATM	4724	1.7495e-07	0.577747	0.738779	HEARTSVG
GTF2H5	4725	1.75758e-07	0.578203	0.738779	HEARTSVG
NT5C	4738	1.98644e-07	0.578659	0.737872	HEARTSVG
UACA	4761	2.77692e-07	0.579115	0.73621	HEARTSVG
MET	4764	2.99764e-07	0.579571	0.736059	HEARTSVG
SPHK1	4771	3.40616e-07	0.580027	0.735605	HEARTSVG
SGPP2	4772	3.45443e-07	0.580483	0.735605	HEARTSVG
RRM1	4775	3.5412e-07	0.580939	0.735454	HEARTSVG
ATP2B1	4777	3.6512e-07	0.581395	0.735379	HEARTSVG
PPP5C	4779	3.83394e-07	0.581851	0.735303	HEARTSVG
ORM2	4782	4.25464e-07	0.582307	0.735152	HEARTSVG
EWSR1	4783	4.28238e-07	0.582763	0.735152	HEARTSVG
PTPN18	4791	4.72985e-07	0.583219	0.734623	HEARTSVG
XBP1	4793	4.84736e-07	0.583675	0.734547	HEARTSVG
EMILIN2	4801	5.44152e-07	0.584131	0.734018	HEARTSVG
AP2B1	4803	5.70954e-07	0.584587	0.733943	HEARTSVG
RCC1	4811	6.21722e-07	0.585043	0.733414	HEARTSVG
GALNT10	4812	6.27828e-07	0.585499	0.733414	HEARTSVG
ELOVL1	4815	6.37987e-07	0.585955	0.733263	HEARTSVG
PSMC1	4817	6.43732e-07	0.586411	0.733187	HEARTSVG
CDC26	4820	6.64071e-07	0.586867	0.733036	HEARTSVG
YME1L1	4823	6.89413e-07	0.587323	0.732885	HEARTSVG
PREP	4829	7.37715e-07	0.587779	0.732507	HEARTSVG
NUP107	4834	7.90726e-07	0.588235	0.732205	HEARTSVG
MLST8	4836	7.99782e-07	0.588691	0.732129	HEARTSVG
ALDH3B1	4851	9.55698e-07	0.589147	0.731071	HEARTSVG
ZFYVE16	4868	1.20346e-06	0.589603	0.729862	HEARTSVG
WAS	4872	1.21718e-06	0.590059	0.729636	HEARTSVG
PXN	4880	1.34294e-06	0.590515	0.729107	HEARTSVG
TSFM	4887	1.41378e-06	0.590971	0.728653	HEARTSVG
MTSS1	4890	1.43695e-06	0.591427	0.728502	HEARTSVG
ITGA2	4896	1.56888e-06	0.591883	0.728125	HEARTSVG
NCOA4	4901	1.64041e-06	0.592339	0.727822	HEARTSVG
ZBTB17	4902	1.64345e-06	0.592795	0.727822	HEARTSVG
SPCS1	4906	1.83592e-06	0.593251	0.727596	HEARTSVG
MDM2	4908	1.84495e-06	0.593707	0.72752	HEARTSVG
PPIE	4911	1.95236e-06	0.594163	0.727369	HEARTSVG
DUSP16	4933	2.38155e-06	0.594619	0.725782	HEARTSVG
GNG12	4937	2.42948e-06	0.595075	0.725555	HEARTSVG
TOP1	4949	2.79779e-06	0.595531	0.724724	HEARTSVG
IK	4970	3.33508e-06	0.595987	0.723213	HEARTSVG
ROCK2	4976	3.65694e-06	0.596443	0.722835	HEARTSVG
NR1H2	4987	3.98642e-06	0.596899	0.722079	HEARTSVG
GNA12	4991	4.18445e-06	0.597355	0.721853	HEARTSVG
DCK	4992	4.22444e-06	0.597811	0.721853	HEARTSVG
AKT1	5001	4.74465e-06	0.598267	0.721248	HEARTSVG
SEC11C	5004	4.85448e-06	0.598723	0.721097	HEARTSVG
NPM3	5005	4.90277e-06	0.599179	0.721097	HEARTSVG
PLCE1	5008	5.1192e-06	0.599635	0.720946	HEARTSVG
GALM	5018	5.75422e-06	0.600091	0.720266	HEARTSVG
CLNS1A	5027	6.41176e-06	0.600547	0.719661	HEARTSVG
BCAP29	5029	6.54747e-06	0.601003	0.719586	HEARTSVG
SKAP1	5032	6.82608e-06	0.601459	0.719435	HEARTSVG
SAP30	5033	6.85134e-06	0.601915	0.719435	HEARTSVG
RFC3	5034	7.07329e-06	0.602371	0.719435	HEARTSVG
TP53INP2	5035	7.10083e-06	0.602827	0.719435	HEARTSVG
IRS2	5036	7.23294e-06	0.603283	0.719435	HEARTSVG
SLC25A23	5038	7.35318e-06	0.603739	0.719359	HEARTSVG
NEBL	5040	7.48594e-06	0.604195	0.719284	HEARTSVG
ITGA9	5043	7.57243e-06	0.604651	0.719133	HEARTSVG
SRP68	5044	7.65082e-06	0.605107	0.719133	HEARTSVG
ENPP1	5045	7.65961e-06	0.605563	0.719133	HEARTSVG
IGF1R	5049	8.24141e-06	0.606019	0.718906	HEARTSVG
LPGAT1	5056	9.01293e-06	0.606475	0.718452	HEARTSVG
DEDD2	5058	9.15728e-06	0.606931	0.718377	HEARTSVG
LAP3	5068	1.03253e-05	0.607387	0.717697	HEARTSVG
ROCK1	5085	1.17628e-05	0.607843	0.716488	HEARTSVG
PRKCA	5087	1.18084e-05	0.608299	0.716412	HEARTSVG
COBL	5091	1.24072e-05	0.608755	0.716186	HEARTSVG
IRS1	5094	1.26801e-05	0.609211	0.716034	HEARTSVG
SLA	5103	1.35851e-05	0.609667	0.71543	HEARTSVG
IDH1	5113	1.41579e-05	0.610123	0.71475	HEARTSVG
CD84	5116	1.44656e-05	0.610579	0.714599	HEARTSVG
CHEK2	5125	1.65375e-05	0.611035	0.713994	HEARTSVG
MIB2	5153	2.2967e-05	0.611491	0.711954	HEARTSVG
PRDX3	5162	2.45897e-05	0.611947	0.71135	HEARTSVG
MEF2C	5163	2.56167e-05	0.612403	0.71135	HEARTSVG
CASP2	5164	2.66711e-05	0.612859	0.71135	HEARTSVG
LIMK2	5168	2.68182e-05	0.613315	0.711123	HEARTSVG
PLAUR	5171	2.88265e-05	0.613771	0.710972	HEARTSVG
UGCG	5176	3.10003e-05	0.614227	0.710669	HEARTSVG
CRYL1	5184	3.21785e-05	0.614683	0.710141	HEARTSVG
ZNF652	5193	3.39791e-05	0.615139	0.709536	HEARTSVG
NFATC2IP	5202	3.59649e-05	0.615595	0.708932	HEARTSVG
ATP2A2	5212	3.95602e-05	0.616051	0.708251	HEARTSVG
BIN2	5213	4.07015e-05	0.616507	0.708251	HEARTSVG
CAPZA1	5225	4.45969e-05	0.616963	0.70742	HEARTSVG
DGKH	5227	4.55496e-05	0.617419	0.707345	HEARTSVG
CDC20	5243	5.30834e-05	0.617875	0.706211	HEARTSVG
ADAMTS4	5244	5.34552e-05	0.618331	0.706211	HEARTSVG
ADAM10	5250	5.48092e-05	0.618787	0.705833	HEARTSVG
RAB15	5251	5.49726e-05	0.619243	0.705833	HEARTSVG
TRPV2	5252	5.57925e-05	0.619699	0.705833	HEARTSVG
LCAT	5255	5.72267e-05	0.620155	0.705682	HEARTSVG
MKRN1	5256	5.84617e-05	0.620611	0.705682	HEARTSVG
PTCH1	5264	6.1907e-05	0.621067	0.705153	HEARTSVG
DUSP8	5266	6.3464e-05	0.621523	0.705078	HEARTSVG
DDX18	5271	6.65146e-05	0.621979	0.704776	HEARTSVG
GNPNAT1	5284	7.22365e-05	0.622435	0.703869	HEARTSVG
ARID5B	5285	7.25231e-05	0.622891	0.703869	HEARTSVG
RFNG	5288	7.41561e-05	0.623347	0.703718	HEARTSVG
PARD6B	5310	8.43758e-05	0.623803	0.702131	HEARTSVG
CCNB2	5311	8.50291e-05	0.624259	0.702131	HEARTSVG
PLD1	5323	9.92798e-05	0.624715	0.7013	HEARTSVG
BCR	5326	0.000100279	0.625171	0.701149	HEARTSVG
PLAT	5332	0.000102654	0.625627	0.700771	HEARTSVG
COL7A1	5335	0.000104507	0.626083	0.70062	HEARTSVG
TRIP10	5354	0.000114413	0.626539	0.699259	HEARTSVG
NOTCH4	5361	0.000126157	0.626995	0.698806	HEARTSVG
CST7	5365	0.000130249	0.627451	0.698579	HEARTSVG
PRPS2	5368	0.000135748	0.627907	0.698428	HEARTSVG
LPCAT4	5373	0.000146495	0.628363	0.698126	HEARTSVG
CMKLR1	5377	0.000150733	0.628819	0.697899	HEARTSVG
CBR1	5378	0.000151219	0.629275	0.697899	HEARTSVG
SPRY1	5380	0.000153326	0.629731	0.697824	HEARTSVG
ADSL	5403	0.000196034	0.630187	0.696161	HEARTSVG
ALDH4A1	5422	0.000222592	0.630643	0.694801	HEARTSVG
NBN	5457	0.000278965	0.631099	0.692232	HEARTSVG
EGLN3	5463	0.00029135	0.631555	0.691854	HEARTSVG
TSC2	5467	0.000306804	0.632011	0.691628	HEARTSVG
UBE2A	5479	0.000333662	0.632467	0.690796	HEARTSVG
PHLDA1	5496	0.000357352	0.632923	0.689587	HEARTSVG
FOXO1	5501	0.000380831	0.633379	0.689285	HEARTSVG
UAP1	5510	0.000418343	0.633835	0.688681	HEARTSVG
TAB2	5514	0.000435307	0.634291	0.688454	HEARTSVG
ALDH2	5518	0.000455596	0.634747	0.688227	HEARTSVG
CLCN2	5521	0.000471811	0.635203	0.688076	HEARTSVG
MARK3	5525	0.000485375	0.635659	0.687849	HEARTSVG
PKMYT1	5536	0.000518954	0.636115	0.687094	HEARTSVG
IL11RA	5542	0.000547037	0.636571	0.686716	HEARTSVG
PIK3CA	5543	0.000547827	0.637027	0.686716	HEARTSVG
PLK1	5561	0.00063541	0.637483	0.685431	HEARTSVG
DEFB1	5563	0.00064667	0.637939	0.685356	HEARTSVG
SOCS2	5564	0.000649881	0.638395	0.685356	HEARTSVG
IMP4	5568	0.000670244	0.638851	0.685129	HEARTSVG
NAGK	5586	0.000775896	0.639307	0.683845	HEARTSVG
GLS	5588	0.000777418	0.639763	0.683769	HEARTSVG
ELK4	5592	0.000803629	0.640219	0.683542	HEARTSVG
UBTF	5594	0.000809487	0.640675	0.683467	HEARTSVG
BMPR2	5602	0.000845821	0.641131	0.682938	HEARTSVG
MELK	5606	0.000876373	0.641587	0.682711	HEARTSVG
GZMB	5608	0.000886287	0.642043	0.682636	HEARTSVG
IARS	5610	0.000901215	0.642499	0.68256	HEARTSVG
RORA	5612	0.000941971	0.642955	0.682485	HEARTSVG
TARBP2	5618	0.00099912	0.643411	0.682107	HEARTSVG
SLC25A1	5624	0.00103441	0.643867	0.681729	HEARTSVG
PISD	5630	0.00110721	0.644323	0.681351	HEARTSVG
HUNK	5635	0.001119	0.644779	0.681049	HEARTSVG
PPM1B	5637	0.00114212	0.645235	0.680973	HEARTSVG
RGS1	5638	0.00114317	0.645691	0.680973	HEARTSVG
MAP2K6	5642	0.0011542	0.646147	0.680747	HEARTSVG
CDIPT	5653	0.00122742	0.646603	0.679991	HEARTSVG
SAMSN1	5657	0.00125246	0.647059	0.679764	HEARTSVG
RAB11A	5659	0.00127577	0.647515	0.679689	HEARTSVG
MECOM	5660	0.00127577	0.647971	0.679689	HEARTSVG
GAS2L1	5678	0.00148111	0.648427	0.678404	HEARTSVG
HDAC3	5695	0.00164027	0.648883	0.677195	HEARTSVG
GART	5700	0.00168017	0.649339	0.676893	HEARTSVG
TRAF2	5701	0.00169641	0.649795	0.676893	HEARTSVG
ADCY6	5702	0.00172142	0.650251	0.676893	HEARTSVG
PDGFA	5712	0.00187523	0.650707	0.676213	HEARTSVG
EPRS	5713	0.00187644	0.651163	0.676213	HEARTSVG
PLEKHB2	5714	0.00187692	0.651619	0.676213	HEARTSVG
PIK3R2	5724	0.00205404	0.652075	0.675533	HEARTSVG
SMAD9	5725	0.00205643	0.652531	0.675533	HEARTSVG
ALOX5	5733	0.00220917	0.652987	0.675004	HEARTSVG
MAD2L2	5734	0.00221914	0.653443	0.675004	HEARTSVG
PPP3CB	5746	0.00232092	0.653899	0.674173	HEARTSVG
PLEKHF1	5751	0.00242494	0.654355	0.67387	HEARTSVG
RPL26L1	5758	0.00254652	0.654811	0.673417	HEARTSVG
BCL10	5766	0.00274549	0.655267	0.672888	HEARTSVG
IL18	5771	0.00290107	0.655723	0.672586	HEARTSVG
CACNB3	5773	0.00298644	0.656179	0.67251	HEARTSVG
DUSP10	5793	0.00343023	0.656635	0.671075	HEARTSVG
CDC16	5798	0.00357786	0.657091	0.670772	HEARTSVG
GPAM	5799	0.00358291	0.657547	0.670772	HEARTSVG
TRADD	5800	0.00358458	0.658003	0.670772	HEARTSVG
DAD1	5828	0.00423474	0.658459	0.668732	HEARTSVG
DKC1	5833	0.0043479	0.658915	0.66843	HEARTSVG
SMO	5837	0.00437783	0.659371	0.668203	HEARTSVG
CD302	5847	0.00487805	0.659827	0.667523	HEARTSVG
RBBP4	5859	0.00521166	0.660283	0.666692	HEARTSVG
CCNC	5861	0.00527554	0.660739	0.666616	HEARTSVG
MTMR2	5866	0.00554929	0.661195	0.666314	HEARTSVG
RAF1	5870	0.00568424	0.661651	0.666087	HEARTSVG
EIF5	5892	0.00653993	0.662107	0.664501	HEARTSVG
PSMD1	5902	0.00685564	0.662563	0.66382	HEARTSVG
SNRK	5905	0.00698137	0.663019	0.663669	HEARTSVG
CRB3	5919	0.0074285	0.663475	0.662687	HEARTSVG
MYD88	5924	0.00761635	0.663931	0.662385	HEARTSVG
AMPD2	5925	0.00763875	0.664387	0.662385	HEARTSVG
CSNK1G1	5929	0.00795577	0.664843	0.662158	HEARTSVG
NEK3	5931	0.00807939	0.665299	0.662083	HEARTSVG
RHEB	5938	0.00840725	0.665755	0.661629	HEARTSVG
CDKN1B	5939	0.00858331	0.666211	0.661629	HEARTSVG
IFNGR2	5946	0.00905013	0.666667	0.661176	HEARTSVG
TPST2	5957	0.0097696	0.667123	0.66042	HEARTSVG
ANAPC1	5962	0.0100725	0.667579	0.660118	HEARTSVG
GNAQ	5971	0.0108654	0.668035	0.659513	HEARTSVG
ZWINT	5981	0.0114118	0.668491	0.658833	HEARTSVG
EPHX2	5997	0.0122967	0.668947	0.6577	HEARTSVG
HGS	5998	0.0123255	0.669403	0.6577	HEARTSVG
IFNAR2	6014	0.0139584	0.669859	0.656566	HEARTSVG
PDPK1	6017	0.0141036	0.670315	0.656415	HEARTSVG
HRAS	6042	0.0154573	0.670771	0.654602	HEARTSVG
UBE2D1	6048	0.0161871	0.671227	0.654224	HEARTSVG
CAT	6051	0.0166445	0.671683	0.654073	HEARTSVG
SEL1L	6055	0.0172615	0.672139	0.653846	HEARTSVG
CUL1	6056	0.0174266	0.672595	0.653846	HEARTSVG
ZNRD1	6058	0.0174862	0.673051	0.653771	HEARTSVG
TBX3	6060	0.0175417	0.673507	0.653695	HEARTSVG
NDST1	6072	0.0186208	0.673963	0.652864	HEARTSVG
CXCL2	6075	0.0188307	0.674419	0.652713	HEARTSVG
HAMP	6076	0.0188525	0.674875	0.652713	HEARTSVG
SH2B3	6086	0.0195292	0.675331	0.652033	HEARTSVG
RABGAP1L	6097	0.0209448	0.675787	0.651277	HEARTSVG
SMARCC2	6098	0.0209676	0.676243	0.651277	HEARTSVG
RFC2	6104	0.0215447	0.676699	0.650899	HEARTSVG
DNASE2	6107	0.0221562	0.677155	0.650748	HEARTSVG
FBXW7	6108	0.0222405	0.677611	0.650748	HEARTSVG
PRLR	6123	0.0246749	0.678067	0.64969	HEARTSVG
ACSL4	6124	0.024708	0.678523	0.64969	HEARTSVG
OSTM1	6134	0.0254461	0.678979	0.64901	HEARTSVG
SFXN4	6140	0.0258925	0.679435	0.648632	HEARTSVG
LIF	6141	0.0259191	0.679891	0.648632	HEARTSVG
SLC2A3	6142	0.0259809	0.680347	0.648632	HEARTSVG
EBPL	6144	0.0262667	0.680803	0.648557	HEARTSVG
PPP1R15A	6166	0.029151	0.681259	0.64697	HEARTSVG
HDAC2	6174	0.0302174	0.681715	0.646441	HEARTSVG
EHHADH	6182	0.0318534	0.682171	0.645912	HEARTSVG
RRAS2	6188	0.0331756	0.682627	0.645534	HEARTSVG
ALDOC	6192	0.0337865	0.683083	0.645308	HEARTSVG
TBL1XR1	6194	0.0347186	0.683539	0.645232	HEARTSVG
DOCK2	6203	0.0360569	0.683995	0.644627	HEARTSVG
PIGS	6217	0.0384474	0.684451	0.643645	HEARTSVG
LDB2	6222	0.0395276	0.684907	0.643343	HEARTSVG
HGD	6224	0.0398449	0.685363	0.643267	HEARTSVG
EPS8	6258	0.0478046	0.685819	0.640774	HEARTSVG
CLCN7	6260	0.0480052	0.686275	0.640698	HEARTSVG
SLC36A1	6268	0.0495096	0.686731	0.640169	HEARTSVG
GSK3A	6270	0.0501317	0.687187	0.640094	HEARTSVG
PVT1	6274	0.0518084	0.687642	0.639867	HEARTSVG
GNPDA2	6289	0.0563797	0.688098	0.638809	HEARTSVG
VAPA	6292	0.0579954	0.688554	0.638658	HEARTSVG
RAPGEF1	6298	0.0606808	0.68901	0.63828	HEARTSVG
SPCS2	6301	0.0612761	0.689466	0.638129	HEARTSVG
BMPR1A	6303	0.0631134	0.689922	0.638053	HEARTSVG
ZNRF3	6320	0.0673599	0.690378	0.636844	HEARTSVG
PRKX	6322	0.0683664	0.690834	0.636769	HEARTSVG
CDKN3	6329	0.0724376	0.69129	0.636316	HEARTSVG
GRB10	6339	0.0770838	0.691746	0.635635	HEARTSVG
GPC4	6347	0.0782036	0.692202	0.635107	HEARTSVG
EIF4E	6353	0.0814399	0.692658	0.634729	HEARTSVG
TYK2	6366	0.0866415	0.693114	0.633822	HEARTSVG
PLA2G15	6372	0.0917587	0.69357	0.633444	HEARTSVG
BMI1	6385	0.0990086	0.694026	0.632537	HEARTSVG
TP53INP1	6401	0.104851	0.694482	0.631404	HEARTSVG
PPP2R1B	6413	0.11098	0.694938	0.630573	HEARTSVG
NMI	6434	0.123484	0.695394	0.629062	HEARTSVG
SLC10A3	6439	0.126339	0.69585	0.628759	HEARTSVG
PPP2CA	6447	0.129931	0.696306	0.62823	HEARTSVG
LSS	6450	0.131543	0.696762	0.628079	HEARTSVG
ACAT2	6453	0.132519	0.697218	0.627928	HEARTSVG
CIITA	6462	0.13862	0.697674	0.627324	HEARTSVG
LEPR	6468	0.14152	0.69813	0.626946	HEARTSVG
HBEGF	6473	0.146821	0.698586	0.626643	HEARTSVG
HEMK1	6491	0.152989	0.699042	0.625359	HEARTSVG
RIPK2	6493	0.154134	0.699498	0.625283	HEARTSVG
GTF2IRD1	6504	0.162173	0.699954	0.624528	HEARTSVG
TRIM22	6505	0.162407	0.70041	0.624528	HEARTSVG
STAG2	6508	0.162925	0.700866	0.624377	HEARTSVG
CPM	6522	0.174776	0.701322	0.623394	HEARTSVG
AXIN1	6528	0.182127	0.701778	0.623016	HEARTSVG
DGUOK	6531	0.183473	0.702234	0.622865	HEARTSVG
GGA2	6532	0.184619	0.70269	0.622865	HEARTSVG
ADAM8	6533	0.185065	0.703146	0.622865	HEARTSVG
IFNAR1	6539	0.188355	0.703602	0.622488	HEARTSVG
CCNG2	6545	0.197119	0.704058	0.62211	HEARTSVG
GABRE	6556	0.202954	0.704514	0.621354	HEARTSVG
RELA	6558	0.205917	0.70497	0.621279	HEARTSVG
HADHB	6561	0.206143	0.705426	0.621127	HEARTSVG
NT5E	6565	0.208384	0.705882	0.620901	HEARTSVG
RELB	6573	0.217364	0.706338	0.620372	HEARTSVG
PSENEN	6580	0.223058	0.706794	0.619918	HEARTSVG
DFFA	6601	0.241594	0.70725	0.618407	HEARTSVG
NUMB	6606	0.245246	0.707706	0.618105	HEARTSVG
RBL2	6619	0.267455	0.708162	0.617198	HEARTSVG
GGT7	6624	0.275506	0.708618	0.616896	HEARTSVG
PSMD12	6626	0.28185	0.709074	0.61682	HEARTSVG
SRP54	6634	0.294537	0.70953	0.616291	HEARTSVG
UCK1	6643	0.311143	0.709986	0.615687	HEARTSVG
PTPRD	6654	0.324955	0.710442	0.614931	HEARTSVG
OSMR	6660	0.329581	0.710898	0.614553	HEARTSVG
BMP2	6665	0.338443	0.711354	0.614251	HEARTSVG
SMAD6	6672	0.344074	0.71181	0.613798	HEARTSVG
MCM8	6674	0.346013	0.712266	0.613722	HEARTSVG
PSMD14	6704	0.374702	0.712722	0.611531	HEARTSVG
STX16	6717	0.387808	0.713178	0.610624	HEARTSVG
FURIN	6718	0.392491	0.713634	0.610624	HEARTSVG
SNRPD3	6722	0.403156	0.71409	0.610397	HEARTSVG
STAT5A	6729	0.420379	0.714546	0.609944	HEARTSVG
DDIT3	6737	0.434619	0.715002	0.609415	HEARTSVG
CHUK	6738	0.438492	0.715458	0.609415	HEARTSVG
CADM1	6752	0.457378	0.715914	0.608433	HEARTSVG
PTPN1	6754	0.459403	0.71637	0.608357	HEARTSVG
CTBP1	6756	0.461608	0.716826	0.608282	HEARTSVG
YY1	6775	0.498372	0.717282	0.606922	HEARTSVG
POGLUT1	6780	0.506422	0.717738	0.606619	HEARTSVG
ACSL3	6790	0.530567	0.718194	0.605939	HEARTSVG
SLC39A6	6792	0.534865	0.71865	0.605864	HEARTSVG
TRAPPC4	6796	0.537925	0.719106	0.605637	HEARTSVG
MED12	6809	0.557873	0.719562	0.60473	HEARTSVG
NOTCH2	6810	0.564511	0.720018	0.60473	HEARTSVG
TARBP1	6819	0.593811	0.720474	0.604126	HEARTSVG
DCBLD2	6820	0.594022	0.72093	0.604126	HEARTSVG
BUB3	6821	0.597875	0.721386	0.604126	HEARTSVG
MTA1	6822	0.599257	0.721842	0.604126	HEARTSVG
PIK3R3	6827	0.612492	0.722298	0.603823	HEARTSVG
MSR1	6837	0.631488	0.722754	0.603143	HEARTSVG
CDKN2A	6857	0.68447	0.72321	0.601708	HEARTSVG
DLC1	6859	0.690061	0.723666	0.601632	HEARTSVG
P4HA2	6863	0.705267	0.724122	0.601405	HEARTSVG
PSMD10	6868	0.711995	0.724578	0.601103	HEARTSVG
ADAM17	6873	0.736248	0.725034	0.600801	HEARTSVG
ANP32E	6877	0.743198	0.72549	0.600574	HEARTSVG
ANAPC7	6878	0.744209	0.725946	0.600574	HEARTSVG
CASP6	6888	0.771116	0.726402	0.599894	HEARTSVG
CRK	6897	0.792242	0.726858	0.59929	HEARTSVG
ALG8	6903	0.813055	0.727314	0.598912	HEARTSVG
MAP3K14	6912	0.841958	0.72777	0.598307	HEARTSVG
TAOK1	6914	0.861385	0.728226	0.598232	HEARTSVG
MAP3K13	6924	0.889543	0.728682	0.597552	HEARTSVG
PSMD9	6925	0.897756	0.729138	0.597552	HEARTSVG
PABPN1	6937	0.924419	0.729594	0.596721	HEARTSVG
PELI1	6943	0.945154	0.73005	0.596343	HEARTSVG
NFKBIZ	6952	0.969325	0.730506	0.595738	HEARTSVG
ARRB1	6953	0.973362	0.730962	0.595738	HEARTSVG
LPXN	6959	0.986564	0.731418	0.59536	HEARTSVG
MAP2K7	6963	0.997384	0.731874	0.595134	HEARTSVG
TNKS1BP1	6972	1	0.73233	0.594529	HEARTSVG
IL15RA	6981	1	0.732786	0.593925	HEARTSVG
FRMD4B	6989	1	0.733242	0.593396	HEARTSVG
RPS6KA3	7000	1	0.733698	0.59264	HEARTSVG
ECI1	7002	1	0.734154	0.592565	HEARTSVG
MEN1	7012	1	0.73461	0.591885	HEARTSVG
MKNK2	7022	1	0.735066	0.591204	HEARTSVG
KAZALD1	7032	1	0.735522	0.590524	HEARTSVG
GPR183	7039	1	0.735978	0.590071	HEARTSVG
AAK1	7042	1	0.736434	0.58992	HEARTSVG
ACVR2B	7047	1	0.73689	0.589618	HEARTSVG
PAK4	7059	1	0.737346	0.588786	HEARTSVG
MYO9A	7061	1	0.737802	0.588711	HEARTSVG
ACVR1B	7065	1	0.738258	0.588484	HEARTSVG
GSTO2	7072	1	0.738714	0.588031	HEARTSVG
RAB6A	7074	1	0.73917	0.587955	HEARTSVG
HIST1H2BD	7076	1	0.739626	0.58788	HEARTSVG
RRAGC	7100	1	0.740082	0.586142	HEARTSVG
CSNK1D	7108	1	0.740538	0.585613	HEARTSVG
GOT2	7113	1	0.740994	0.585311	HEARTSVG
SHB	7119	1	0.74145	0.584933	HEARTSVG
RBL1	7126	1	0.741906	0.584479	HEARTSVG
PHKB	7132	1	0.742362	0.584102	HEARTSVG
PTTG1	7155	1	0.742818	0.582439	HEARTSVG
ADCY7	7163	1	0.743274	0.58191	HEARTSVG
IL20RA	7179	1	0.74373	0.580777	HEARTSVG
NUP35	7183	1	0.744186	0.58055	HEARTSVG
APBB3	7186	1	0.744642	0.580399	HEARTSVG
LAT2	7190	1	0.745098	0.580172	HEARTSVG
GADD45A	7195	1	0.745554	0.57987	HEARTSVG
NT5C2	7217	1	0.74601	0.578283	HEARTSVG
MAPK1	7232	1	0.746466	0.577225	HEARTSVG
ATF7IP	7237	1	0.746922	0.576923	HEARTSVG
HEATR1	7241	1	0.747378	0.576696	HEARTSVG
MCM5	7256	1	0.747834	0.575639	HEARTSVG
HIST1H2AC	7264	1	0.74829	0.57511	HEARTSVG
S100A8	7266	1	0.748746	0.575034	HEARTSVG
RBBP7	7269	1	0.749202	0.574883	HEARTSVG
CEBPZ	7281	1	0.749658	0.574052	HEARTSVG
EPHA2	7285	1	0.750114	0.573825	HEARTSVG
STK10	7296	1	0.75057	0.573069	HEARTSVG
THBD	7308	1	0.751026	0.572238	HEARTSVG
ZNF32	7312	1	0.751482	0.572011	HEARTSVG
ARSA	7314	1	0.751938	0.571936	HEARTSVG
TNFAIP3	7321	1	0.752394	0.571483	HEARTSVG
AGPAT4	7333	1	0.75285	0.570651	HEARTSVG
NPL	7339	1	0.753306	0.570274	HEARTSVG
GPD2	7378	1	0.753762	0.567402	HEARTSVG
NOD1	7392	1	0.754218	0.56642	HEARTSVG
PIAS1	7395	1	0.754674	0.566269	HEARTSVG
PIM1	7406	1	0.75513	0.565513	HEARTSVG
ATF2	7411	1	0.755586	0.565211	HEARTSVG
GGCX	7412	1	0.756042	0.565211	HEARTSVG
MAP3K7	7413	1	0.756498	0.565211	HEARTSVG
PDCD10	7417	1	0.756954	0.564984	HEARTSVG
SMAD4	7441	1	0.75741	0.563246	HEARTSVG
SHMT1	7443	1	0.757866	0.563171	HEARTSVG
GNA13	7457	1	0.758322	0.562188	HEARTSVG
NFKB2	7460	1	0.758778	0.562037	HEARTSVG
SNX9	7461	1	0.759234	0.562037	HEARTSVG
SKP2	7478	1	0.75969	0.560828	HEARTSVG
FCGR3A	7480	1	0.760146	0.560753	HEARTSVG
PI4KB	7482	1	0.760602	0.560677	HEARTSVG
TCF19	7483	1	0.761058	0.560677	HEARTSVG
SOAT1	7489	1	0.761514	0.560299	HEARTSVG
PIK3C2A	7502	1	0.76197	0.559392	HEARTSVG
NCSTN	7507	1	0.762426	0.55909	HEARTSVG
ANKRD44	7520	1	0.762882	0.558183	HEARTSVG
LSM8	7521	1	0.763338	0.558183	HEARTSVG
PFKM	7528	1	0.763794	0.55773	HEARTSVG
TAF9	7529	1	0.76425	0.55773	HEARTSVG
RHOBTB3	7537	1	0.764706	0.557201	HEARTSVG
METTL2B	7538	1	0.765162	0.557201	HEARTSVG
PPP3CA	7546	1	0.765618	0.556672	HEARTSVG
TAZ	7550	1	0.766074	0.556446	HEARTSVG
DMTF1	7551	1	0.76653	0.556446	HEARTSVG
E2F3	7566	1	0.766986	0.555388	HEARTSVG
C3AR1	7568	1	0.767442	0.555312	HEARTSVG
HIST1H1C	7572	1	0.767898	0.555085	HEARTSVG
PRKACB	7573	1	0.768354	0.555085	HEARTSVG
ECSIT	7579	1	0.76881	0.554708	HEARTSVG
NFATC2	7612	1	0.769266	0.55229	HEARTSVG
ANKHD1	7615	1	0.769722	0.552138	HEARTSVG
RIN2	7620	1	0.770178	0.551836	HEARTSVG
ZNF84	7635	1	0.770634	0.550778	HEARTSVG
ATR	7661	1	0.77109	0.548889	HEARTSVG
GBE1	7664	1	0.771546	0.548738	HEARTSVG
PSMC6	7670	1	0.772002	0.54836	HEARTSVG
MDFIC	7682	1	0.772458	0.547529	HEARTSVG
NRAS	7695	1	0.772914	0.546622	HEARTSVG
GAB1	7697	1	0.77337	0.546547	HEARTSVG
PIGW	7702	1	0.773826	0.546245	HEARTSVG
NID2	7721	1	0.774282	0.544884	HEARTSVG
DAXX	7742	1	0.774738	0.543373	HEARTSVG
TLE1	7752	1	0.775194	0.542693	HEARTSVG
PRDM1	7753	1	0.77565	0.542693	HEARTSVG
PPM1A	7755	1	0.776106	0.542618	HEARTSVG
TK2	7757	1	0.776562	0.542542	HEARTSVG
NFKB1	7762	1	0.777018	0.54224	HEARTSVG
OAS1	7777	1	0.777474	0.541182	HEARTSVG
WDR3	7786	1	0.77793	0.540577	HEARTSVG
NCF4	7802	1	0.778386	0.539444	HEARTSVG
CBLB	7812	1	0.778842	0.538764	HEARTSVG
STAT3	7813	1	0.779298	0.538764	HEARTSVG
CCL4	7820	1	0.779754	0.53831	HEARTSVG
PRKCE	7821	1	0.78021	0.53831	HEARTSVG
MAPK6	7827	1	0.780666	0.537933	HEARTSVG
DDX11	7834	1	0.781122	0.537479	HEARTSVG
ANP32A	7838	1	0.781578	0.537253	HEARTSVG
RABEP1	7847	1	0.782034	0.536648	HEARTSVG
BYSL	7854	1	0.78249	0.536195	HEARTSVG
RAPGEF2	7869	1	0.782946	0.535137	HEARTSVG
MAP3K12	7874	1	0.783402	0.534835	HEARTSVG
WDR77	7877	1	0.783858	0.534683	HEARTSVG
ALDH7A1	7881	1	0.784314	0.534457	HEARTSVG
PTDSS2	7883	1	0.78477	0.534381	HEARTSVG
POLR1C	7901	1	0.785226	0.533097	HEARTSVG
MAPKAPK5	7904	1	0.785682	0.532945	HEARTSVG
PGM2	7911	1	0.786138	0.532492	HEARTSVG
TELO2	7915	1	0.786594	0.532265	HEARTSVG
CSF3R	7927	1	0.78705	0.531434	HEARTSVG
RUVBL1	7930	1	0.787506	0.531283	HEARTSVG
GPT2	7947	1	0.787962	0.530074	HEARTSVG
CHKB	7952	1	0.788418	0.529772	HEARTSVG
NLE1	7953	1	0.788874	0.529772	HEARTSVG
EIF3J	7962	1	0.78933	0.529167	HEARTSVG
DPP4	7976	1	0.789786	0.528185	HEARTSVG
BTRC	7997	1	0.790242	0.526674	HEARTSVG
TNKS2	8035	1	0.790698	0.523878	HEARTSVG
STK3	8070	1	0.791154	0.521309	HEARTSVG
E2F5	8077	1	0.79161	0.520855	HEARTSVG
GNPAT	8089	1	0.792066	0.520024	HEARTSVG
ALDH9A1	8092	1	0.792522	0.519873	HEARTSVG
MBD4	8097	1	0.792978	0.519571	HEARTSVG
PLA2G4C	8104	1	0.793434	0.519117	HEARTSVG
PEMT	8111	1	0.79389	0.518664	HEARTSVG
ECI2	8128	1	0.794346	0.517455	HEARTSVG
ID2	8143	1	0.794802	0.516397	HEARTSVG
IL15	8148	1	0.795258	0.516095	HEARTSVG
SOS1	8161	1	0.795714	0.515188	HEARTSVG
CENPF	8175	1	0.79617	0.514206	HEARTSVG
CASP10	8178	1	0.796626	0.514055	HEARTSVG
MYO1F	8213	1	0.797082	0.511486	HEARTSVG
LCMT1	8220	1	0.797538	0.511032	HEARTSVG
KIF3A	8252	1	0.797994	0.50869	HEARTSVG
LNPEP	8255	1	0.79845	0.508539	HEARTSVG
GK	8273	1	0.798906	0.507254	HEARTSVG
NUSAP1	8277	1	0.799362	0.507027	HEARTSVG
CDC23	8279	1	0.799818	0.506952	HEARTSVG
VPS41	8303	1	0.800274	0.505214	HEARTSVG
IL17RA	8305	1	0.80073	0.505138	HEARTSVG
KDR	8310	1	0.801186	0.504836	HEARTSVG
GMPPA	8313	1	0.801642	0.504685	HEARTSVG
FUT4	8317	1	0.802098	0.504458	HEARTSVG
CCNA2	8327	1	0.802554	0.503778	HEARTSVG
PI4KA	8335	1	0.80301	0.503249	HEARTSVG
EIF2S1	8347	1	0.803466	0.502418	HEARTSVG
RPS6KB2	8356	1	0.803922	0.501814	HEARTSVG
MALT1	8361	1	0.804378	0.501511	HEARTSVG
CCNJ	8364	1	0.804834	0.50136	HEARTSVG
IKBKG	8365	1	0.80529	0.50136	HEARTSVG
G6PD	8367	1	0.805746	0.501285	HEARTSVG
ABCC1	8369	1	0.806202	0.501209	HEARTSVG
ORMDL2	8380	1	0.806658	0.500453	HEARTSVG
NF2	8385	1	0.807114	0.500151	HEARTSVG
THEM4	8389	1	0.80757	0.499924	HEARTSVG
SMAD1	8394	1	0.808026	0.499622	HEARTSVG
SLC25A25	8411	1	0.808482	0.498413	HEARTSVG
BCL3	8425	1	0.808938	0.497431	HEARTSVG
ADSS	8432	1	0.809394	0.496977	HEARTSVG
AIMP1	8447	1	0.80985	0.49592	HEARTSVG
SLC27A5	8449	1	0.810306	0.495844	HEARTSVG
SERPINF2	8461	1	0.810762	0.495013	HEARTSVG
CSNK1E	8464	1	0.811218	0.494862	HEARTSVG
RECK	8476	1	0.811674	0.494031	HEARTSVG
SIN3B	8505	1	0.81213	0.491915	HEARTSVG
CDK6	8533	1	0.812585	0.489875	HEARTSVG
CCL3	8540	1	0.813041	0.489421	HEARTSVG
KATNB1	8558	1	0.813497	0.488137	HEARTSVG
MXI1	8568	1	0.813953	0.487457	HEARTSVG
MAP3K2	8574	1	0.814409	0.487079	HEARTSVG
GEMIN4	8597	1	0.814865	0.485416	HEARTSVG
CDC14B	8600	1	0.815321	0.485265	HEARTSVG
PPP2CB	8624	1	0.815777	0.483527	HEARTSVG
HDAC8	8627	1	0.816233	0.483376	HEARTSVG
XPOT	8631	1	0.816689	0.483149	HEARTSVG
ECHDC2	8645	1	0.817145	0.482167	HEARTSVG
MFAP1	8652	1	0.817601	0.481714	HEARTSVG
STX2	8660	1	0.818057	0.481185	HEARTSVG
SPG21	8674	1	0.818513	0.480203	HEARTSVG
DNASE1L1	8675	1	0.818969	0.480203	HEARTSVG
HCK	8695	1	0.819425	0.478767	HEARTSVG
CDK2	8700	1	0.819881	0.478465	HEARTSVG
SPSB1	8712	1	0.820337	0.477633	HEARTSVG
TCF12	8727	1	0.820793	0.476575	HEARTSVG
ANAPC13	8747	1	0.821249	0.47514	HEARTSVG
SOCS5	8757	1	0.821705	0.47446	HEARTSVG
SLC9A1	8768	1	0.822161	0.473704	HEARTSVG
RFC4	8778	1	0.822617	0.473024	HEARTSVG
PAK1	8782	1	0.823073	0.472797	HEARTSVG
KRAS	8787	1	0.823529	0.472495	HEARTSVG
HPRT1	8808	1	0.823985	0.470984	HEARTSVG
SMAD7	8818	1	0.824441	0.470304	HEARTSVG
ACAT1	8827	1	0.824897	0.469699	HEARTSVG
PIAS4	8832	1	0.825353	0.469397	HEARTSVG
POLR3D	8894	1	0.825809	0.464788	HEARTSVG
CASP8	8899	1	0.826265	0.464485	HEARTSVG
TLE4	8903	1	0.826721	0.464259	HEARTSVG
ALOX5AP	8914	1	0.827177	0.463503	HEARTSVG
HDAC10	8915	1	0.827633	0.463503	HEARTSVG
TNRC6B	8928	1	0.828089	0.462596	HEARTSVG
CXCL1	8929	1	0.828545	0.462596	HEARTSVG
FHOD1	8930	1	0.829001	0.462596	HEARTSVG
GMPR2	8934	1	0.829457	0.46237	HEARTSVG
PPIC	8987	1	0.829913	0.45844	HEARTSVG
MBOAT2	9011	1	0.830369	0.456702	HEARTSVG
TRRAP	9022	1	0.830825	0.455947	HEARTSVG
GALK2	9031	1	0.831281	0.455342	HEARTSVG
GCDH	9039	1	0.831737	0.454813	HEARTSVG
SH3BP4	9043	1	0.832193	0.454587	HEARTSVG
RAB43	9049	1	0.832649	0.454209	HEARTSVG
SP1	9061	1	0.833105	0.453378	HEARTSVG
ERAL1	9063	1	0.833561	0.453302	HEARTSVG
FBXO46	9068	1	0.834017	0.453	HEARTSVG
IGSF6	9071	1	0.834473	0.452849	HEARTSVG
TRAF6	9093	1	0.834929	0.451262	HEARTSVG
FBXW11	9099	1	0.835385	0.450884	HEARTSVG
TNFSF13	9102	1	0.835841	0.450733	HEARTSVG
TBXAS1	9111	1	0.836297	0.450128	HEARTSVG
PIP5K1A	9117	1	0.836753	0.449751	HEARTSVG
MAP2K5	9126	1	0.837209	0.449146	HEARTSVG
ADK	9150	1	0.837665	0.447408	HEARTSVG
NTN4	9162	1	0.838121	0.446577	HEARTSVG
COG4	9165	1	0.838577	0.446426	HEARTSVG
HMOX1	9190	1	0.839033	0.444612	HEARTSVG
GFOD1	9195	1	0.839489	0.44431	HEARTSVG
TRIM33	9197	1	0.839945	0.444235	HEARTSVG
MTMR1	9200	1	0.840401	0.444083	HEARTSVG
PGAP1	9214	1	0.840857	0.443101	HEARTSVG
PTDSS1	9218	1	0.841313	0.442874	HEARTSVG
BNIP3	9223	1	0.841769	0.442572	HEARTSVG
EIF2B3	9227	1	0.842225	0.442345	HEARTSVG
ALDH3A2	9230	1	0.842681	0.442194	HEARTSVG
SLC20A2	9242	1	0.843137	0.441363	HEARTSVG
S1PR2	9243	1	0.843593	0.441363	HEARTSVG
ORC2	9247	1	0.844049	0.441136	HEARTSVG
PSME4	9249	1	0.844505	0.441061	HEARTSVG
GEMIN5	9252	1	0.844961	0.44091	HEARTSVG
DLL4	9261	1	0.845417	0.440305	HEARTSVG
TFB2M	9272	1	0.845873	0.43955	HEARTSVG
FADD	9305	1	0.846329	0.437132	HEARTSVG
CPD	9308	1	0.846785	0.436981	HEARTSVG
ARIH1	9323	1	0.847241	0.435923	HEARTSVG
ORC4	9326	1	0.847697	0.435771	HEARTSVG
GPD1L	9330	1	0.848153	0.435545	HEARTSVG
CDS2	9348	1	0.848609	0.43426	HEARTSVG
DUSP7	9353	1	0.849065	0.433958	HEARTSVG
NHS	9358	1	0.849521	0.433656	HEARTSVG
TFDP2	9373	1	0.849977	0.432598	HEARTSVG
SRP72	9384	1	0.850433	0.431842	HEARTSVG
CHKA	9392	1	0.850889	0.431313	HEARTSVG
MOV10	9406	1	0.851345	0.430331	HEARTSVG
EGFR	9413	1	0.851801	0.429878	HEARTSVG
CASP3	9436	1	0.852257	0.428215	HEARTSVG
SPRY2	9440	1	0.852713	0.427989	HEARTSVG
MAX	9461	1	0.853169	0.426477	HEARTSVG
VPS13B	9463	1	0.853625	0.426402	HEARTSVG
MIB1	9471	1	0.854081	0.425873	HEARTSVG
MRPS14	9473	1	0.854537	0.425797	HEARTSVG
FMNL2	9499	1	0.854993	0.423908	HEARTSVG
PPIL1	9523	1	0.855449	0.42217	HEARTSVG
PLD2	9552	1	0.855905	0.420054	HEARTSVG
DUSP5	9554	1	0.856361	0.419979	HEARTSVG
KAT5	9572	1	0.856817	0.418694	HEARTSVG
TLR4	9586	1	0.857273	0.417712	HEARTSVG
METTL1	9595	1	0.857729	0.417107	HEARTSVG
VDAC3	9667	1	0.858185	0.411742	HEARTSVG
IKBKB	9681	1	0.858641	0.41076	HEARTSVG
RPE	9694	1	0.859097	0.409853	HEARTSVG
DCAKD	9695	1	0.859553	0.409853	HEARTSVG
NCK2	9700	1	0.860009	0.409551	HEARTSVG
YTHDF2	9701	1	0.860465	0.409551	HEARTSVG
LYN	9718	1	0.860921	0.408342	HEARTSVG
BIRC2	9721	1	0.861377	0.408191	HEARTSVG
AKT2	9729	1	0.861833	0.407662	HEARTSVG
ADAM9	9735	1	0.862289	0.407284	HEARTSVG
AMPD3	9759	1	0.862745	0.405546	HEARTSVG
UPF3A	9768	1	0.863201	0.404942	HEARTSVG
MRPL1	9771	1	0.863657	0.404791	HEARTSVG
ATP6V0A2	9817	1	0.864113	0.40139	HEARTSVG
RFX1	9821	1	0.864569	0.401164	HEARTSVG
GOT1	9830	1	0.865025	0.400559	HEARTSVG
ASAP2	9842	1	0.865481	0.399728	HEARTSVG
MAP3K1	9859	1	0.865937	0.398519	HEARTSVG
TNFRSF21	9873	1	0.866393	0.397537	HEARTSVG
PHLPP1	9876	1	0.866849	0.397386	HEARTSVG
ATP11A	9880	1	0.867305	0.397159	HEARTSVG
MAP3K10	9899	1	0.867761	0.395799	HEARTSVG
HSPA1B	9901	1	0.868217	0.395723	HEARTSVG
DHRS1	9920	1	0.868673	0.394363	HEARTSVG
MFSD1	9951	1	0.869129	0.392096	HEARTSVG
CRKL	9957	1	0.869585	0.391718	HEARTSVG
APH1B	9958	1	0.870041	0.391718	HEARTSVG
EXTL2	10029	1	0.870497	0.386429	HEARTSVG
EIF2B1	10068	1	0.870953	0.383558	HEARTSVG
NFRKB	10089	1	0.871409	0.382046	HEARTSVG
SMURF2	10092	1	0.871865	0.381895	HEARTSVG
PIGC	10094	1	0.872321	0.38182	HEARTSVG
TNRC6C	10101	1	0.872777	0.381366	HEARTSVG
HSPA4	10134	1	0.873233	0.378948	HEARTSVG
FANCL	10137	1	0.873689	0.378797	HEARTSVG
PAK2	10138	1	0.874145	0.378797	HEARTSVG
RASA2	10140	1	0.874601	0.378721	HEARTSVG
STAM	10145	1	0.875057	0.378419	HEARTSVG
MNDA	10148	1	0.875513	0.378268	HEARTSVG
MR1	10154	1	0.875969	0.37789	HEARTSVG
STAMBP	10165	1	0.876425	0.377135	HEARTSVG
GCLM	10173	1	0.876881	0.376606	HEARTSVG
NR2C2	10195	1	0.877337	0.375019	HEARTSVG
ASH1L	10198	1	0.877793	0.374868	HEARTSVG
PIAS2	10203	1	0.878249	0.374566	HEARTSVG
SUPT7L	10249	1	0.878705	0.371165	HEARTSVG
LHFPL2	10252	1	0.879161	0.371014	HEARTSVG
LCLAT1	10299	1	0.879617	0.367538	HEARTSVG
MIA3	10305	1	0.880073	0.36716	HEARTSVG
DDX10	10311	1	0.880529	0.366783	HEARTSVG
FAS	10319	1	0.880985	0.366254	HEARTSVG
PSMD6	10322	1	0.881441	0.366102	HEARTSVG
MAP3K5	10324	1	0.881897	0.366027	HEARTSVG
NFATC3	10327	1	0.882353	0.365876	HEARTSVG
ORC5	10328	1	0.882809	0.365876	HEARTSVG
CCDC9	10341	1	0.883265	0.364969	HEARTSVG
LAMTOR3	10344	1	0.883721	0.364818	HEARTSVG
TNRC6A	10355	1	0.884177	0.364062	HEARTSVG
EIF2B4	10358	1	0.884633	0.363911	HEARTSVG
HUS1	10427	1	0.885089	0.358773	HEARTSVG
CREB1	10444	1	0.885545	0.357564	HEARTSVG
TLE3	10459	1	0.886001	0.356506	HEARTSVG
CCNH	10469	1	0.886457	0.355826	HEARTSVG
TNPO2	10544	1	0.886913	0.350234	HEARTSVG
UXS1	10550	1	0.887369	0.349856	HEARTSVG
SMAD2	10576	1	0.887825	0.347967	HEARTSVG
MAGEF1	10579	1	0.888281	0.347816	HEARTSVG
SLC5A3	10595	1	0.888737	0.346683	HEARTSVG
SMC3	10600	1	0.889193	0.346381	HEARTSVG
SPEN	10646	1	0.889649	0.34298	HEARTSVG
MAP3K4	10649	1	0.890105	0.342829	HEARTSVG
ITCH	10658	1	0.890561	0.342225	HEARTSVG
GCLC	10662	1	0.891017	0.341998	HEARTSVG
PIGK	10663	1	0.891473	0.341998	HEARTSVG
PHF8	10679	1	0.891929	0.340864	HEARTSVG
DPP8	10699	1	0.892385	0.339429	HEARTSVG
IREB2	10703	1	0.892841	0.339202	HEARTSVG
ZNF263	10713	1	0.893297	0.338522	HEARTSVG
DHODH	10725	1	0.893753	0.337691	HEARTSVG
SP2	10742	1	0.894209	0.336482	HEARTSVG
GBP1	10745	1	0.894665	0.336331	HEARTSVG
MBP	10755	1	0.895121	0.335651	HEARTSVG
PGM2L1	10778	1	0.895577	0.333988	HEARTSVG
PPARD	10779	1	0.896033	0.333988	HEARTSVG
MCM2	10784	1	0.896489	0.333686	HEARTSVG
CBL	10788	1	0.896945	0.333459	HEARTSVG
NUP155	10804	1	0.897401	0.332326	HEARTSVG
FPR1	10839	1	0.897857	0.329757	HEARTSVG
PCYT1A	10841	1	0.898313	0.329681	HEARTSVG
NOTCH1	10849	1	0.898769	0.329152	HEARTSVG
CREBBP	10860	1	0.899225	0.328397	HEARTSVG
SNW1	10862	1	0.899681	0.328321	HEARTSVG
PTPN21	10870	1	0.900137	0.327792	HEARTSVG
ADM	10909	1	0.900593	0.324921	HEARTSVG
CISH	10914	1	0.901049	0.324618	HEARTSVG
XRN1	10918	1	0.901505	0.324392	HEARTSVG
PLA2G4B	10944	1	0.901961	0.322503	HEARTSVG
ABHD5	10948	1	0.902417	0.322276	HEARTSVG
SOCS4	10949	1	0.902873	0.322276	HEARTSVG
ACADM	10954	1	0.903329	0.321974	HEARTSVG
TXNRD1	10965	1	0.903785	0.321218	HEARTSVG
RICTOR	10971	1	0.904241	0.32084	HEARTSVG
FLT1	11014	1	0.904697	0.317667	HEARTSVG
RAB27A	11057	1	0.905153	0.314493	HEARTSVG
CSNK1G3	11088	1	0.905609	0.312226	HEARTSVG
PDXP	11089	1	0.906065	0.312226	HEARTSVG
ACOX3	11102	1	0.906521	0.311319	HEARTSVG
MTR	11112	1	0.906977	0.310639	HEARTSVG
MAP2K1	11116	1	0.907433	0.310413	HEARTSVG
SMS	11140	1	0.907889	0.308675	HEARTSVG
TSPYL4	11148	1	0.908345	0.308146	HEARTSVG
DOCK4	11163	1	0.908801	0.307088	HEARTSVG
PGM1	11167	1	0.909257	0.306861	HEARTSVG
MAP4K5	11199	1	0.909713	0.304519	HEARTSVG
HS6ST1	11256	1	0.910169	0.300287	HEARTSVG
ORC3	11262	1	0.910625	0.299909	HEARTSVG
MAT2B	11273	1	0.911081	0.299154	HEARTSVG
ELF4	11274	1	0.911537	0.299154	HEARTSVG
[truncated: 11,087 more rows]

## Sheet: Fig.3c_right
gene	rank	p_adj	recall	spec	method
MT-ATP6	1	0	0.0011655	1	HEARTSVG
MT-CO3	3	0	0.002331	0.999931	HEARTSVG
B2M	6	0	0.0034965	0.999794	HEARTSVG
MYL6	8	0	0.004662	0.999725	HEARTSVG
MT-CYB	10	0	0.00582751	0.999657	HEARTSVG
MYL9	13	0	0.00699301	0.99952	HEARTSVG
IGKC	14	0	0.00815851	0.99952	HEARTSVG
TAGLN	17	0	0.00932401	0.999382	HEARTSVG
HLA-B	20	0	0.0104895	0.999245	HEARTSVG
FTL	22	0	0.011655	0.999176	HEARTSVG
MT-ND2	24	0	0.0128205	0.999108	HEARTSVG
RPL13A	25	0	0.013986	0.999108	HEARTSVG
RPL10	26	0	0.0151515	0.999108	HEARTSVG
FLNA	28	0	0.016317	0.999039	HEARTSVG
MGP	29	0	0.0174825	0.999039	HEARTSVG
MALAT1	33	0	0.018648	0.998833	HEARTSVG
RPS11	34	0	0.0198135	0.998833	HEARTSVG
S100A6	43	0	0.020979	0.998284	HEARTSVG
UBC	44	0	0.0221445	0.998284	HEARTSVG
COL1A2	45	0	0.02331	0.998284	HEARTSVG
RPS28	54	0	0.0244755	0.997735	HEARTSVG
TPM2	61	0	0.025641	0.997323	HEARTSVG
CST3	65	0	0.0268065	0.997117	HEARTSVG
HLA-A	68	0	0.027972	0.99698	HEARTSVG
CSRP1	72	0	0.0291375	0.996774	HEARTSVG
CD74	76	0	0.030303	0.996568	HEARTSVG
IGHG4	78	0	0.0314685	0.996499	HEARTSVG
HSPB1	83	0	0.032634	0.996225	HEARTSVG
UBA52	85	0	0.0337995	0.996156	HEARTSVG
RNASE1	87	0	0.034965	0.996088	HEARTSVG
MT2A	88	0	0.0361305	0.996088	HEARTSVG
ACTA2	89	0	0.037296	0.996088	HEARTSVG
A2M	90	0	0.0384615	0.996088	HEARTSVG
COL1A1	94	0	0.039627	0.995882	HEARTSVG
TPM1	95	0	0.0407925	0.995882	HEARTSVG
LGALS1	96	0	0.041958	0.995882	HEARTSVG
TMSB4X	97	0	0.0431235	0.995882	HEARTSVG
IGFBP7	99	0	0.044289	0.995813	HEARTSVG
TXNIP	104	0	0.0454545	0.995538	HEARTSVG
HLA-C	105	0	0.04662	0.995538	HEARTSVG
CTSD	108	0	0.0477855	0.995401	HEARTSVG
PSAP	110	0	0.048951	0.995333	HEARTSVG
COL6A2	112	0	0.0501166	0.995264	HEARTSVG
RPL34	115	0	0.0512821	0.995127	HEARTSVG
AHNAK	117	0	0.0524476	0.995058	HEARTSVG
SPARC	120	0	0.0536131	0.994921	HEARTSVG
CD63	122	0	0.0547786	0.994852	HEARTSVG
IGFBP4	128	0	0.0559441	0.994509	HEARTSVG
UBB	130	0	0.0571096	0.99444	HEARTSVG
IFITM3	133	0	0.0582751	0.994303	HEARTSVG
CALD1	139	0	0.0594406	0.99396	HEARTSVG
C1QA	140	0	0.0606061	0.99396	HEARTSVG
CD81	144	0	0.0617716	0.993754	HEARTSVG
HLA-E	145	0	0.0629371	0.993754	HEARTSVG
COL3A1	146	0	0.0641026	0.993754	HEARTSVG
DCN	147	0	0.0652681	0.993754	HEARTSVG
TIMP1	149	0	0.0664336	0.993685	HEARTSVG
RPL36A	151	0	0.0675991	0.993617	HEARTSVG
GNAS	154	0	0.0687646	0.993479	HEARTSVG
FN1	155	0	0.0699301	0.993479	HEARTSVG
LUM	158	0	0.0710956	0.993342	HEARTSVG
VIM	160	0	0.0722611	0.993273	HEARTSVG
GSN	164	0	0.0734266	0.993067	HEARTSVG
ITM2B	165	0	0.0745921	0.993067	HEARTSVG
NEAT1	166	0	0.0757576	0.993067	HEARTSVG
RPS26	167	0	0.0769231	0.993067	HEARTSVG
HLA-DRA	169	0	0.0780886	0.992999	HEARTSVG
CTSB	172	0	0.0792541	0.992862	HEARTSVG
COL6A1	174	0	0.0804196	0.992793	HEARTSVG
RPS10	176	0	0.0815851	0.992724	HEARTSVG
SPARCL1	183	0	0.0827506	0.992312	HEARTSVG
C1S	186	0	0.0839161	0.992175	HEARTSVG
CLU	187	0	0.0850816	0.992175	HEARTSVG
CD151	188	0	0.0862471	0.992175	HEARTSVG
GSTP1	197	0	0.0874126	0.991626	HEARTSVG
SLC25A6	201	0	0.0885781	0.99142	HEARTSVG
C1QB	202	0	0.0897436	0.99142	HEARTSVG
TPI1	204	0	0.0909091	0.991351	HEARTSVG
ZFP36L2	210	0	0.0920746	0.991008	HEARTSVG
CALM2	212	0	0.0932401	0.99094	HEARTSVG
IGFBP5	213	0	0.0944056	0.99094	HEARTSVG
P4HB	214	0	0.0955711	0.99094	HEARTSVG
HSP90AA1	215	0	0.0967366	0.99094	HEARTSVG
TFF3	217	0	0.0979021	0.990871	HEARTSVG
BSG	218	0	0.0990676	0.990871	HEARTSVG
IFI27	221	0	0.100233	0.990734	HEARTSVG
HLA-DRB1	222	0	0.101399	0.990734	HEARTSVG
SERPING1	224	0	0.102564	0.990665	HEARTSVG
COL6A3	226	0	0.10373	0.990596	HEARTSVG
CALR	227	0	0.104895	0.990596	HEARTSVG
FOS	229	0	0.106061	0.990528	HEARTSVG
DDX5	230	0	0.107226	0.990528	HEARTSVG
TUBA1B	231	0	0.108392	0.990528	HEARTSVG
HNRNPA1	232	0	0.109557	0.990528	HEARTSVG
CD59	234	0	0.110723	0.990459	HEARTSVG
GRN	240	0	0.111888	0.990116	HEARTSVG
TMBIM6	241	0	0.113054	0.990116	HEARTSVG
TUBA1A	242	0	0.114219	0.990116	HEARTSVG
SH3BGRL3	243	0	0.115385	0.990116	HEARTSVG
MYH9	245	0	0.11655	0.990047	HEARTSVG
MTRNR2L12	247	0	0.117716	0.989979	HEARTSVG
TUBB	251	0	0.118881	0.989773	HEARTSVG
SSR4	252	0	0.120047	0.989773	HEARTSVG
TOMM7	253	0	0.121212	0.989773	HEARTSVG
H3F3B	254	0	0.122378	0.989773	HEARTSVG
APOE	257	0	0.123543	0.989636	HEARTSVG
UQCRB	258	0	0.124709	0.989636	HEARTSVG
THY1	260	0	0.125874	0.989567	HEARTSVG
PRDX5	267	0	0.12704	0.989155	HEARTSVG
MT-ND5	269	0	0.128205	0.989086	HEARTSVG
TAPBP	270	0	0.129371	0.989086	HEARTSVG
CANX	274	0	0.130536	0.98888	HEARTSVG
COL18A1	275	0	0.131702	0.98888	HEARTSVG
DUSP1	276	0	0.132867	0.98888	HEARTSVG
ANXA2	280	0	0.134033	0.988675	HEARTSVG
NDUFA4	285	0	0.135198	0.9884	HEARTSVG
CALM1	286	0	0.136364	0.9884	HEARTSVG
S100A10	287	0	0.137529	0.9884	HEARTSVG
PTMS	288	0	0.138695	0.9884	HEARTSVG
APP	290	0	0.13986	0.988331	HEARTSVG
TAGLN2	291	0	0.141026	0.988331	HEARTSVG
HSP90B1	293	0	0.142191	0.988263	HEARTSVG
HNRNPA2B1	297	0	0.143357	0.988057	HEARTSVG
H1FX	298	0	0.144522	0.988057	HEARTSVG
LAPTM4A	303	0	0.145688	0.987782	HEARTSVG
CFD	304	0	0.146853	0.987782	HEARTSVG
ENO1	308	0	0.148019	0.987576	HEARTSVG
LGALS3BP	310	0	0.149184	0.987508	HEARTSVG
COX6C	311	0	0.15035	0.987508	HEARTSVG
BGN	312	0	0.151515	0.987508	HEARTSVG
IFITM2	318	0	0.152681	0.987165	HEARTSVG
GLUL	323	0	0.153846	0.98689	HEARTSVG
CD24	324	0	0.155012	0.98689	HEARTSVG
GUK1	326	0	0.156177	0.986821	HEARTSVG
CD9	327	0	0.157343	0.986821	HEARTSVG
EIF4A2	334	0	0.158508	0.986409	HEARTSVG
ADIRF	335	0	0.159674	0.986409	HEARTSVG
FXYD3	336	0	0.160839	0.986409	HEARTSVG
S100A11	337	0	0.162005	0.986409	HEARTSVG
CYBA	338	0	0.16317	0.986409	HEARTSVG
ZFP36	340	0	0.164336	0.986341	HEARTSVG
APLP2	342	0	0.165501	0.986272	HEARTSVG
NNMT	344	0	0.166667	0.986204	HEARTSVG
LDHA	346	0	0.167832	0.986135	HEARTSVG
JUND	347	0	0.168998	0.986135	HEARTSVG
NUPR1	348	0	0.170163	0.986135	HEARTSVG
TSC22D1	350	0	0.171329	0.986066	HEARTSVG
PKM	355	0	0.172494	0.985792	HEARTSVG
CCNI	357	0	0.17366	0.985723	HEARTSVG
SOD2	360	0	0.174825	0.985586	HEARTSVG
RHOB	366	0	0.175991	0.985243	HEARTSVG
HINT1	372	0	0.177156	0.984899	HEARTSVG
TSC22D3	374	0	0.178322	0.984831	HEARTSVG
CALM3	378	0	0.179487	0.984625	HEARTSVG
HSPA8	379	0	0.180653	0.984625	HEARTSVG
BCAP31	380	0	0.181818	0.984625	HEARTSVG
VMP1	381	0	0.182984	0.984625	HEARTSVG
BST2	384	0	0.184149	0.984488	HEARTSVG
LGALS3	387	0	0.185315	0.98435	HEARTSVG
PPP1CB	388	0	0.18648	0.98435	HEARTSVG
HMGN2	391	0	0.187646	0.984213	HEARTSVG
COL4A1	393	0	0.188811	0.984144	HEARTSVG
HMGB1	394	0	0.189977	0.984144	HEARTSVG
LMNA	395	0	0.191142	0.984144	HEARTSVG
ZFP36L1	399	0	0.192308	0.983938	HEARTSVG
SQSTM1	400	0	0.193473	0.983938	HEARTSVG
NDUFS6	401	0	0.194639	0.983938	HEARTSVG
CHCHD10	403	0	0.195804	0.98387	HEARTSVG
FIS1	407	0	0.19697	0.983664	HEARTSVG
PRSS23	414	0	0.198135	0.983252	HEARTSVG
PPIB	415	0	0.199301	0.983252	HEARTSVG
PRDX1	416	0	0.200466	0.983252	HEARTSVG
SELENBP1	422	0	0.201632	0.982909	HEARTSVG
SOD3	423	0	0.202797	0.982909	HEARTSVG
LAMTOR4	426	0	0.203963	0.982772	HEARTSVG
RABAC1	428	0	0.205128	0.982703	HEARTSVG
NAP1L1	429	0	0.206294	0.982703	HEARTSVG
SRRM2	430	0	0.207459	0.982703	HEARTSVG
EIF3K	440	0	0.208625	0.982085	HEARTSVG
ACADVL	445	0	0.20979	0.981811	HEARTSVG
HNRNPH1	447	0	0.210956	0.981742	HEARTSVG
TIMP3	449	0	0.212121	0.981673	HEARTSVG
CUTA	451	0	0.213287	0.981605	HEARTSVG
QSOX1	453	0	0.214452	0.981536	HEARTSVG
PRDX2	455	0	0.215618	0.981467	HEARTSVG
SNRPD2	460	0	0.216783	0.981193	HEARTSVG
PCOLCE	461	0	0.217949	0.981193	HEARTSVG
ROMO1	462	0	0.219114	0.981193	HEARTSVG
LDHB	463	0	0.22028	0.981193	HEARTSVG
SAT1	467	0	0.221445	0.980987	HEARTSVG
LY6E	469	0	0.222611	0.980918	HEARTSVG
MDK	470	0	0.223776	0.980918	HEARTSVG
TSPO	475	0	0.224942	0.980644	HEARTSVG
GTF2I	476	0	0.226107	0.980644	HEARTSVG
STOM	478	0	0.227273	0.980575	HEARTSVG
S100A13	483	0	0.228438	0.980301	HEARTSVG
TMEM176B	485	0	0.229604	0.980232	HEARTSVG
CAV1	486	0	0.230769	0.980232	HEARTSVG
NCL	488	0	0.231935	0.980163	HEARTSVG
HLA-DPB1	489	0	0.2331	0.980163	HEARTSVG
ATF4	490	0	0.234266	0.980163	HEARTSVG
NPC2	492	0	0.235431	0.980095	HEARTSVG
MCL1	496	0	0.236597	0.979889	HEARTSVG
PRDX6	498	0	0.237762	0.97982	HEARTSVG
JUN	499	0	0.238928	0.97982	HEARTSVG
S100A4	500	0	0.240093	0.97982	HEARTSVG
TUFM	504	0	0.241259	0.979614	HEARTSVG
CEBPD	505	0	0.242424	0.979614	HEARTSVG
SH3BGRL	508	0	0.24359	0.979477	HEARTSVG
KRT8	509	0	0.244755	0.979477	HEARTSVG
SLC38A2	517	0	0.245921	0.978996	HEARTSVG
C1QC	528	0	0.247086	0.97831	HEARTSVG
C12orf57	529	0	0.248252	0.97831	HEARTSVG
ANXA5	530	0	0.249417	0.97831	HEARTSVG
TPM4	531	0	0.250583	0.97831	HEARTSVG
AP2S1	532	0	0.251748	0.97831	HEARTSVG
MYL12A	537	0	0.252914	0.978036	HEARTSVG
KRTCAP2	539	0	0.254079	0.977967	HEARTSVG
NDUFB11	541	0	0.255245	0.977898	HEARTSVG
COMMD6	542	0	0.25641	0.977898	HEARTSVG
EFEMP1	546	0	0.257576	0.977692	HEARTSVG
EPCAM	549	0	0.258741	0.977555	HEARTSVG
PSMB3	551	0	0.259907	0.977486	HEARTSVG
JUNB	553	0	0.261072	0.977418	HEARTSVG
WDR83OS	555	0	0.262238	0.977349	HEARTSVG
NPM1	556	0	0.263403	0.977349	HEARTSVG
HNRNPA3	557	0	0.264569	0.977349	HEARTSVG
LAPTM5	558	0	0.265734	0.977349	HEARTSVG
PTGES3	568	0	0.2669	0.976731	HEARTSVG
PEBP1	575	0	0.268065	0.97632	HEARTSVG
TUBB4B	579	0	0.269231	0.976114	HEARTSVG
EIF5A	582	0	0.270396	0.975976	HEARTSVG
EIF3E	588	0	0.271562	0.975633	HEARTSVG
PSME1	591	0	0.272727	0.975496	HEARTSVG
PDIA3	593	0	0.273893	0.975427	HEARTSVG
CLTC	594	0	0.275058	0.975427	HEARTSVG
ARPC2	596	0	0.276224	0.975359	HEARTSVG
EMP3	597	0	0.277389	0.975359	HEARTSVG
EIF2S3	598	0	0.278555	0.975359	HEARTSVG
HLA-DPA1	604	0	0.27972	0.975015	HEARTSVG
BTG1	606	0	0.280886	0.974947	HEARTSVG
APOC1	608	0	0.282051	0.974878	HEARTSVG
UQCRH	614	0	0.283217	0.974535	HEARTSVG
MFGE8	617	0	0.284382	0.974398	HEARTSVG
ZNHIT1	623	0	0.285548	0.974054	HEARTSVG
ATP6V0E1	626	0	0.286713	0.973917	HEARTSVG
RRBP1	629	0	0.287879	0.97378	HEARTSVG
MT1X	631	0	0.289044	0.973711	HEARTSVG
SERPINH1	635	0	0.29021	0.973505	HEARTSVG
ARPC3	637	0	0.291375	0.973437	HEARTSVG
ANXA1	642	0	0.292541	0.973162	HEARTSVG
SNRNP70	643	0	0.293706	0.973162	HEARTSVG
NUCKS1	644	0	0.294872	0.973162	HEARTSVG
CALU	645	0	0.296037	0.973162	HEARTSVG
H2AFJ	653	0	0.297203	0.972682	HEARTSVG
SUB1	655	0	0.298368	0.972613	HEARTSVG
EGR1	658	0	0.299534	0.972476	HEARTSVG
PARK7	665	0	0.300699	0.972064	HEARTSVG
NME3	672	0	0.301865	0.971652	HEARTSVG
SF1	673	0	0.30303	0.971652	HEARTSVG
SSR2	680	0	0.304196	0.97124	HEARTSVG
ARPC1B	684	0	0.305361	0.971034	HEARTSVG
ZFAND5	685	0	0.306527	0.971034	HEARTSVG
BTG2	690	0	0.307692	0.97076	HEARTSVG
PSMA4	696	0	0.308858	0.970417	HEARTSVG
CNN2	698	0	0.310023	0.970348	HEARTSVG
HSPA5	708	0	0.311189	0.96973	HEARTSVG
CRIP2	711	0	0.312354	0.969593	HEARTSVG
PPA1	721	0	0.31352	0.968975	HEARTSVG
NDUFA1	723	0	0.314685	0.968907	HEARTSVG
MDH2	724	0	0.315851	0.968907	HEARTSVG
TSPAN1	727	0	0.317016	0.968769	HEARTSVG
RBM39	728	0	0.318182	0.968769	HEARTSVG
CTSC	731	0	0.319347	0.968632	HEARTSVG
EZR	734	0	0.320513	0.968495	HEARTSVG
PNRC1	739	0	0.321678	0.96822	HEARTSVG
FUS	741	0	0.322844	0.968152	HEARTSVG
KLF6	743	0	0.324009	0.968083	HEARTSVG
PDLIM1	745	0	0.325175	0.968014	HEARTSVG
COPE	747	0	0.32634	0.967946	HEARTSVG
SRSF3	748	0	0.327506	0.967946	HEARTSVG
H2AFV	756	0	0.328671	0.967465	HEARTSVG
BLVRB	758	0	0.329837	0.967397	HEARTSVG
PDCD4	760	0	0.331002	0.967328	HEARTSVG
PDIA6	761	0	0.332168	0.967328	HEARTSVG
FXYD5	764	0	0.333333	0.967191	HEARTSVG
H1F0	765	0	0.334499	0.967191	HEARTSVG
SDC4	768	0	0.335664	0.967053	HEARTSVG
ANP32B	770	0	0.33683	0.966985	HEARTSVG
PSMC3	771	0	0.337995	0.966985	HEARTSVG
EIF6	772	0	0.339161	0.966985	HEARTSVG
IFI6	779	0	0.340326	0.966573	HEARTSVG
GSTK1	785	0	0.341492	0.96623	HEARTSVG
LMAN2	791	0	0.342657	0.965886	HEARTSVG
RBM3	792	0	0.343823	0.965886	HEARTSVG
HM13	796	0	0.344988	0.965681	HEARTSVG
SLC25A5	802	0	0.346154	0.965337	HEARTSVG
MAGED2	805	0	0.347319	0.9652	HEARTSVG
ELF3	806	0	0.348485	0.9652	HEARTSVG
SYNGR2	809	0	0.34965	0.965063	HEARTSVG
TMEM176A	813	0	0.350816	0.964857	HEARTSVG
ARPC5	818	0	0.351981	0.964582	HEARTSVG
HIGD2A	819	0	0.353147	0.964582	HEARTSVG
TECR	821	0	0.354312	0.964514	HEARTSVG
C4orf48	823	0	0.355478	0.964445	HEARTSVG
IER2	824	0	0.356643	0.964445	HEARTSVG
MACF1	829	0	0.357809	0.96417	HEARTSVG
IL32	830	0	0.358974	0.96417	HEARTSVG
COTL1	834	0	0.36014	0.963965	HEARTSVG
TMEM258	835	0	0.361305	0.963965	HEARTSVG
TYROBP	841	0	0.362471	0.963621	HEARTSVG
MGST1	844	0	0.363636	0.963484	HEARTSVG
CD44	846	0	0.364802	0.963415	HEARTSVG
MUC1	850	0	0.365967	0.96321	HEARTSVG
C9orf16	853	0	0.367133	0.963072	HEARTSVG
RAN	856	0	0.368298	0.962935	HEARTSVG
HSPA1A	863	0	0.369464	0.962523	HEARTSVG
PSMD8	865	0	0.370629	0.962455	HEARTSVG
PTPRF	867	0	0.371795	0.962386	HEARTSVG
CEBPB	875	0	0.37296	0.961905	HEARTSVG
PSMD4	876	0	0.374126	0.961905	HEARTSVG
RPN2	877	0	0.375291	0.961905	HEARTSVG
POSTN	878	0	0.376457	0.961905	HEARTSVG
RAB13	887	0	0.377622	0.961356	HEARTSVG
SSR3	888	0	0.378788	0.961356	HEARTSVG
MYADM	892	0	0.379953	0.96115	HEARTSVG
LUC7L3	893	0	0.381119	0.96115	HEARTSVG
SIVA1	910	0	0.382284	0.960052	HEARTSVG
POLR2I	914	0	0.38345	0.959846	HEARTSVG
NFIA	920	0	0.384615	0.959503	HEARTSVG
CRIM1	921	0	0.385781	0.959503	HEARTSVG
TYMP	924	0	0.386946	0.959366	HEARTSVG
VAMP8	925	0	0.388112	0.959366	HEARTSVG
KRT19	926	0	0.389277	0.959366	HEARTSVG
HNRNPAB	928	0	0.390443	0.959297	HEARTSVG
SEMA3C	932	0	0.391608	0.959091	HEARTSVG
ARGLU1	933	0	0.392774	0.959091	HEARTSVG
DDIT4	941	0	0.393939	0.958611	HEARTSVG
ISG15	947	0	0.395105	0.958268	HEARTSVG
NFIX	954	0	0.39627	0.957856	HEARTSVG
SPINT2	983	0	0.397436	0.955934	HEARTSVG
ETS2	984	0	0.398601	0.955934	HEARTSVG
OPTN	988	0	0.399767	0.955728	HEARTSVG
HLA-DQB1	989	0	0.400932	0.955728	HEARTSVG
SDCBP	990	0	0.402098	0.955728	HEARTSVG
ATP6V1F	992	0	0.403263	0.955659	HEARTSVG
PSMB8	1006	0	0.404429	0.954767	HEARTSVG
ATOX1	1022	0	0.405594	0.953737	HEARTSVG
SNRPB	1028	0	0.40676	0.953394	HEARTSVG
C15orf48	1031	0	0.407925	0.953257	HEARTSVG
DEK	1034	0	0.409091	0.95312	HEARTSVG
PSME2	1035	0	0.410256	0.95312	HEARTSVG
PDIA4	1042	0	0.411422	0.952708	HEARTSVG
PLP2	1048	0	0.412587	0.952365	HEARTSVG
H2AFZ	1049	0	0.413753	0.952365	HEARTSVG
SEC61G	1050	0	0.414918	0.952365	HEARTSVG
HLA-DMA	1052	0	0.416084	0.952296	HEARTSVG
ISCU	1054	0	0.417249	0.952227	HEARTSVG
ID3	1064	0	0.418415	0.95161	HEARTSVG
SCPEP1	1076	0	0.41958	0.950855	HEARTSVG
EIF3I	1078	0	0.420746	0.950786	HEARTSVG
HLA-F	1084	0	0.421911	0.950443	HEARTSVG
S100A16	1089	0	0.423077	0.950168	HEARTSVG
ARL6IP1	1093	0	0.424242	0.949962	HEARTSVG
SFN	1097	0	0.425408	0.949756	HEARTSVG
IFI16	1100	0	0.426573	0.949619	HEARTSVG
SRGN	1104	0	0.427739	0.949413	HEARTSVG
TGFBI	1111	0	0.428904	0.949001	HEARTSVG
ARHGDIB	1116	0	0.43007	0.948727	HEARTSVG
CLDN3	1125	0	0.431235	0.948178	HEARTSVG
LYZ	1128	0	0.432401	0.94804	HEARTSVG
ATP1B1	1132	0	0.433566	0.947834	HEARTSVG
LSM4	1134	0	0.434732	0.947766	HEARTSVG
BANF1	1139	0	0.435897	0.947491	HEARTSVG
CTNND1	1140	0	0.437063	0.947491	HEARTSVG
NDUFC1	1141	0	0.438228	0.947491	HEARTSVG
STARD10	1145	0	0.439394	0.947285	HEARTSVG
HSPD1	1155	0	0.440559	0.946668	HEARTSVG
ID1	1159	0	0.441725	0.946462	HEARTSVG
ZFAS1	1162	0	0.44289	0.946324	HEARTSVG
PPP4C	1168	0	0.444056	0.945981	HEARTSVG
HSPE1	1170	0	0.445221	0.945913	HEARTSVG
SNRPG	1172	0	0.446387	0.945844	HEARTSVG
MYDGF	1184	0	0.447552	0.945089	HEARTSVG
CDK2AP1	1191	0	0.448718	0.944677	HEARTSVG
NHP2	1192	0	0.449883	0.944677	HEARTSVG
CLDN4	1207	0	0.451049	0.943716	HEARTSVG
CCT3	1212	0	0.452214	0.943442	HEARTSVG
STMN1	1213	0	0.45338	0.943442	HEARTSVG
AKAP9	1214	0	0.454545	0.943442	HEARTSVG
DNAJA1	1219	0	0.455711	0.943167	HEARTSVG
CORO1A	1228	0	0.456876	0.942618	HEARTSVG
CCT6A	1236	0	0.458042	0.942137	HEARTSVG
PDCD6IP	1238	0	0.459207	0.942069	HEARTSVG
MDH1	1239	0	0.460373	0.942069	HEARTSVG
SRP9	1241	0	0.461538	0.942	HEARTSVG
FABP5	1263	0	0.462704	0.940559	HEARTSVG
FKBP10	1271	0	0.463869	0.940078	HEARTSVG
TCEAL4	1272	0	0.465035	0.940078	HEARTSVG
SLC44A1	1280	0	0.4662	0.939598	HEARTSVG
PSMB9	1282	0	0.467366	0.939529	HEARTSVG
SYNCRIP	1283	0	0.468531	0.939529	HEARTSVG
SMIM22	1285	0	0.469697	0.93946	HEARTSVG
FCER1G	1294	0	0.470862	0.938911	HEARTSVG
TMEM256	1297	0	0.472028	0.938774	HEARTSVG
CLDN7	1299	0	0.473193	0.938705	HEARTSVG
LAMTOR2	1301	0	0.474359	0.938637	HEARTSVG
COMT	1313	0	0.475524	0.937882	HEARTSVG
PAIP2	1320	0	0.47669	0.93747	HEARTSVG
AGR2	1323	0	0.477855	0.937333	HEARTSVG
ASS1	1326	0	0.479021	0.937195	HEARTSVG
AHCY	1328	0	0.480186	0.937127	HEARTSVG
DNPH1	1333	0	0.481352	0.936852	HEARTSVG
SLC3A2	1342	0	0.482517	0.936303	HEARTSVG
CD52	1351	0	0.483683	0.935754	HEARTSVG
RAD21	1355	0	0.484848	0.935548	HEARTSVG
CA2	1357	0	0.486014	0.935479	HEARTSVG
HMGA1	1358	0	0.487179	0.935479	HEARTSVG
STT3B	1362	0	0.488345	0.935274	HEARTSVG
PA2G4	1373	0	0.48951	0.934587	HEARTSVG
TMEM141	1378	0	0.490676	0.934313	HEARTSVG
CITED2	1384	0	0.491841	0.933969	HEARTSVG
TUBA1C	1392	0	0.493007	0.933489	HEARTSVG
PERP	1394	0	0.494172	0.93342	HEARTSVG
SNRPE	1400	0	0.495338	0.933077	HEARTSVG
LRIG1	1402	0	0.496503	0.933008	HEARTSVG
RBM25	1408	0	0.497669	0.932665	HEARTSVG
SSBP1	1409	0	0.498834	0.932665	HEARTSVG
NDUFA8	1435	0	0.5	0.930949	HEARTSVG
HSPA9	1440	0	0.501166	0.930675	HEARTSVG
IER3	1441	0	0.502331	0.930675	HEARTSVG
SLC9A3R1	1449	0	0.503497	0.930194	HEARTSVG
CCT5	1490	0	0.504662	0.927449	HEARTSVG
CARHSP1	1500	0	0.505828	0.926831	HEARTSVG
ILF2	1513	0	0.506993	0.926007	HEARTSVG
PRSS8	1525	0	0.508159	0.925252	HEARTSVG
ESD	1528	0	0.509324	0.925115	HEARTSVG
UBE2L6	1555	0	0.51049	0.92333	HEARTSVG
HLA-DQA1	1578	0	0.511655	0.92182	HEARTSVG
NME1	1585	0	0.512821	0.921408	HEARTSVG
MIDN	1591	0	0.513986	0.921065	HEARTSVG
TMEM106C	1597	0	0.515152	0.920722	HEARTSVG
PRKDC	1601	0	0.516317	0.920516	HEARTSVG
EIF3L	1608	0	0.517483	0.920104	HEARTSVG
CAPG	1614	0	0.518648	0.919761	HEARTSVG
PYCARD	1617	0	0.519814	0.919624	HEARTSVG
LYPLA1	1619	0	0.520979	0.919555	HEARTSVG
CYSTM1	1624	0	0.522145	0.919281	HEARTSVG
RSRP1	1641	0	0.52331	0.918182	HEARTSVG
CCT2	1643	0	0.524476	0.918114	HEARTSVG
ENAH	1649	0	0.525641	0.917771	HEARTSVG
LSM5	1682	0	0.526807	0.915574	HEARTSVG
CCNL1	1686	0	0.527972	0.915368	HEARTSVG
AP1S1	1694	0	0.529138	0.914888	HEARTSVG
TM4SF1	1696	0	0.530303	0.914819	HEARTSVG
SOX4	1697	0	0.531469	0.914819	HEARTSVG
HMGB2	1698	0	0.532634	0.914819	HEARTSVG
UGDH	1714	0	0.5338	0.91379	HEARTSVG
LBH	1722	0	0.534965	0.913309	HEARTSVG
SPINT1	1730	0	0.536131	0.912829	HEARTSVG
ANPEP	1750	0	0.537296	0.911524	HEARTSVG
RPL22L1	1763	0	0.538462	0.910701	HEARTSVG
GMFG	1764	0	0.539627	0.910701	HEARTSVG
SGK1	1770	0	0.540793	0.910358	HEARTSVG
MCM7	1780	0	0.541958	0.90974	HEARTSVG
CACYBP	1782	0	0.543124	0.909671	HEARTSVG
PCNA	1791	0	0.544289	0.909122	HEARTSVG
EIF4EBP1	1796	0	0.545455	0.908848	HEARTSVG
HES1	1801	0	0.54662	0.908573	HEARTSVG
MYC	1803	0	0.547786	0.908504	HEARTSVG
TOMM40	1809	0	0.548951	0.908161	HEARTSVG
SNRPD1	1824	0	0.550117	0.9072	HEARTSVG
HSPH1	1849	0	0.551282	0.905553	HEARTSVG
GFPT1	1851	0	0.552448	0.905484	HEARTSVG
DDX39A	1853	0	0.553613	0.905416	HEARTSVG
SERINC2	1860	0	0.554779	0.905004	HEARTSVG
CDC25B	1893	0	0.555944	0.902807	HEARTSVG
FASN	1900	0	0.55711	0.902395	HEARTSVG
DSP	1910	0	0.558275	0.901778	HEARTSVG
TNFSF10	1911	0	0.559441	0.901778	HEARTSVG
SLC50A1	1912	0	0.560606	0.901778	HEARTSVG
NR4A1	1920	0	0.561772	0.901297	HEARTSVG
IL2RG	1921	0	0.562937	0.901297	HEARTSVG
DDR1	1922	0	0.564103	0.901297	HEARTSVG
MRPL13	1923	0	0.565268	0.901297	HEARTSVG
ACLY	1927	0	0.566434	0.901091	HEARTSVG
LIMD2	1934	0	0.567599	0.90068	HEARTSVG
ERBB3	1943	0	0.568765	0.90013	HEARTSVG
RUNX1	1948	0	0.56993	0.899856	HEARTSVG
HMGCS2	1955	0	0.571096	0.899444	HEARTSVG
ABRACL	1963	0	0.572261	0.898964	HEARTSVG
UBE2S	1969	0	0.573427	0.89862	HEARTSVG
WDR34	1971	0	0.574592	0.898552	HEARTSVG
KLF4	1972	0	0.575758	0.898552	HEARTSVG
CEACAM6	1976	0	0.576923	0.898346	HEARTSVG
RPA3	2021	0	0.578089	0.895326	HEARTSVG
RAC2	2045	0	0.579254	0.893747	HEARTSVG
RASSF7	2057	0	0.58042	0.892992	HEARTSVG
IFITM1	2063	0	0.581585	0.892649	HEARTSVG
TMEM63A	2064	0	0.582751	0.892649	HEARTSVG
TSPAN13	2070	0	0.583916	0.892306	HEARTSVG
SCD	2082	0	0.585082	0.891551	HEARTSVG
NQO1	2087	0	0.586247	0.891276	HEARTSVG
ARL4A	2091	0	0.587413	0.89107	HEARTSVG
CA12	2105	0	0.588578	0.890178	HEARTSVG
CDH1	2122	0	0.589744	0.88908	HEARTSVG
DHCR24	2148	0	0.590909	0.887364	HEARTSVG
HMGCS1	2170	0	0.592075	0.885922	HEARTSVG
GPRC5A	2180	0	0.59324	0.885304	HEARTSVG
GJA1	2211	0	0.594406	0.883245	HEARTSVG
ENTPD5	2223	0	0.595571	0.88249	HEARTSVG
TRAF4	2226	0	0.596737	0.882353	HEARTSVG
VEGFA	2243	0	0.597902	0.881255	HEARTSVG
DSC2	2246	0	0.599068	0.881117	HEARTSVG
RAB11FIP1	2248	0	0.600233	0.881049	HEARTSVG
KPNA2	2255	0	0.601399	0.880637	HEARTSVG
PPP1R1B	2280	0	0.602564	0.87899	HEARTSVG
CERS6	2289	0	0.60373	0.878441	HEARTSVG
BHLHE40	2325	0	0.604895	0.876038	HEARTSVG
CRACR2B	2326	0	0.606061	0.876038	HEARTSVG
TRIB1	2373	0	0.607226	0.872881	HEARTSVG
S100A14	2377	0	0.608392	0.872675	HEARTSVG
HES6	2385	0	0.609557	0.872194	HEARTSVG
CKS1B	2391	0	0.610723	0.871851	HEARTSVG
TNFRSF12A	2407	0	0.611888	0.870822	HEARTSVG
PAFAH1B3	2475	0	0.613054	0.866223	HEARTSVG
GGH	2499	0	0.614219	0.864644	HEARTSVG
GGCT	2517	0	0.615385	0.863477	HEARTSVG
PDZK1IP1	2527	0	0.61655	0.862859	HEARTSVG
RAB25	2543	0	0.617716	0.86183	HEARTSVG
CKS2	2548	0	0.618881	0.861555	HEARTSVG
RNF43	2583	0	0.620047	0.859222	HEARTSVG
GDF15	2613	0	0.621212	0.857231	HEARTSVG
AZGP1	2616	0	0.622378	0.857094	HEARTSVG
TPX2	2643	0	0.623543	0.855309	HEARTSVG
MXD1	2651	0	0.624709	0.854829	HEARTSVG
MKI67	2652	0	0.625874	0.854829	HEARTSVG
PHLDA2	2655	0	0.62704	0.854691	HEARTSVG
SOX9	2660	0	0.628205	0.854417	HEARTSVG
RRM2	2664	0	0.629371	0.854211	HEARTSVG
LCN2	2687	0	0.630536	0.852701	HEARTSVG
UBE2C	2701	0	0.631702	0.851809	HEARTSVG
SQLE	2718	0	0.632867	0.85071	HEARTSVG
BIRC5	2724	0	0.634033	0.850367	HEARTSVG
CDCA7	2740	0	0.635198	0.849338	HEARTSVG
TOP2A	2758	0	0.636364	0.848171	HEARTSVG
KIAA1324	2793	0	0.637529	0.845837	HEARTSVG
S100P	2820	0	0.638695	0.844052	HEARTSVG
MUC5B	2833	0	0.63986	0.843229	HEARTSVG
PITX1	2835	0	0.641026	0.84316	HEARTSVG
AREG	2850	0	0.642191	0.842199	HEARTSVG
CENPM	2886	0	0.643357	0.839797	HEARTSVG
TMC5	2907	0	0.644522	0.838424	HEARTSVG
CCNB1	2915	0	0.645688	0.837944	HEARTSVG
MGST3	3086	1.85994e-40	0.646853	0.826275	HEARTSVG
CDKN1A	3090	4.44671e-38	0.648019	0.826069	HEARTSVG
EVL	3097	1.8136e-35	0.649184	0.825657	HEARTSVG
PPM1G	3102	1.16016e-34	0.65035	0.825383	HEARTSVG
RBM8A	3110	6.5852e-34	0.651515	0.824902	HEARTSVG
ATF3	3111	7.3118e-34	0.652681	0.824902	HEARTSVG
SERP1	3116	4.45716e-33	0.653846	0.824628	HEARTSVG
TIMM8B	3119	1.6141e-32	0.655012	0.82449	HEARTSVG
NDUFB1	3122	2.64486e-32	0.656177	0.824353	HEARTSVG
MYB	3127	7.4547e-32	0.657343	0.824079	HEARTSVG
TMED9	3128	1.38964e-31	0.658508	0.824079	HEARTSVG
NUDC	3155	8.70022e-30	0.659674	0.822294	HEARTSVG
TSTD1	3156	9.22991e-30	0.660839	0.822294	HEARTSVG
STAT1	3160	1.88686e-29	0.662005	0.822088	HEARTSVG
VDAC1	3168	2.40303e-29	0.66317	0.821608	HEARTSVG
PRKAR1A	3169	2.61515e-29	0.664336	0.821608	HEARTSVG
DPM3	3184	2.95387e-28	0.665501	0.820647	HEARTSVG
CD164	3190	7.64881e-28	0.666667	0.820303	HEARTSVG
TAP1	3204	3.04021e-27	0.667832	0.819411	HEARTSVG
DDX21	3208	4.86304e-27	0.668998	0.819205	HEARTSVG
TMED3	3223	1.56357e-26	0.670163	0.818244	HEARTSVG
ECHS1	3228	2.45378e-26	0.671329	0.81797	HEARTSVG
LSM3	3249	1.34906e-25	0.672494	0.816597	HEARTSVG
MRPL24	3294	2.57883e-24	0.67366	0.813577	HEARTSVG
RNF213	3302	4.20539e-24	0.674825	0.813096	HEARTSVG
PRRC2B	3304	6.25966e-24	0.675991	0.813028	HEARTSVG
NASP	3326	3.47708e-23	0.677156	0.811586	HEARTSVG
S100A9	3350	1.14925e-22	0.678322	0.810008	HEARTSVG
CCND1	3375	4.22224e-22	0.679487	0.80836	HEARTSVG
NAA20	3421	6.66138e-21	0.680653	0.805271	HEARTSVG
TMEM9	3437	1.0932e-20	0.681818	0.804242	HEARTSVG
HEBP2	3438	1.11279e-20	0.682984	0.804242	HEARTSVG
SRSF7	3447	1.58487e-20	0.684149	0.803693	HEARTSVG
CENPW	3450	1.68088e-20	0.685315	0.803555	HEARTSVG
ATP6AP2	3459	2.63294e-20	0.68648	0.803006	HEARTSVG
YPEL5	3460	2.66347e-20	0.687646	0.803006	HEARTSVG
SLPI	3461	2.73199e-20	0.688811	0.803006	HEARTSVG
TNIP1	3476	6.32039e-20	0.689977	0.802045	HEARTSVG
DTYMK	3482	9.33655e-20	0.691142	0.801702	HEARTSVG
ICAM1	3503	1.90304e-19	0.692308	0.800329	HEARTSVG
ATP6AP1	3505	1.92525e-19	0.693473	0.800261	HEARTSVG
EFNA1	3510	2.43792e-19	0.694639	0.799986	HEARTSVG
DCXR	3513	2.79494e-19	0.695804	0.799849	HEARTSVG
IMPA2	3551	2.10979e-18	0.69697	0.797309	HEARTSVG
UBE2T	3630	4.28075e-17	0.698135	0.791956	HEARTSVG
DNAJB1	3640	5.25119e-17	0.699301	0.791338	HEARTSVG
DNAJC3	3644	5.61858e-17	0.700466	0.791132	HEARTSVG
DNMT1	3648	6.71788e-17	0.701632	0.790926	HEARTSVG
NFKBIA	3654	7.7479e-17	0.702797	0.790583	HEARTSVG
MARCKS	3665	1.3521e-16	0.703963	0.789896	HEARTSVG
GADD45B	3690	2.02581e-16	0.705128	0.788249	HEARTSVG
HNRNPA0	3702	2.84347e-16	0.706294	0.787494	HEARTSVG
WBP1	3707	3.29814e-16	0.707459	0.787219	HEARTSVG
NUDT1	3709	3.60913e-16	0.708625	0.787151	HEARTSVG
PNISR	3711	3.6932e-16	0.70979	0.787082	HEARTSVG
SNHG19	3744	9.8385e-16	0.710956	0.784886	HEARTSVG
COA3	3746	1.05675e-15	0.712121	0.784817	HEARTSVG
MT-ND4L	3749	1.15834e-15	0.713287	0.78468	HEARTSVG
PSMA3	3759	1.49918e-15	0.714452	0.784062	HEARTSVG
TK1	3761	1.51846e-15	0.715618	0.783993	HEARTSVG
AP2A1	3826	7.61719e-15	0.716783	0.779601	HEARTSVG
MAP1LC3B	3830	8.45842e-15	0.717949	0.779395	HEARTSVG
SARAF	3845	1.25728e-14	0.719114	0.778434	HEARTSVG
STK4	3847	1.28889e-14	0.72028	0.778365	HEARTSVG
MBNL2	3851	1.35401e-14	0.721445	0.778159	HEARTSVG
C6orf62	3853	1.37913e-14	0.722611	0.77809	HEARTSVG
DDX17	3867	2.06598e-14	0.723776	0.777198	HEARTSVG
PFDN6	3874	2.43079e-14	0.724942	0.776786	HEARTSVG
SMC4	3878	2.70945e-14	0.726107	0.77658	HEARTSVG
SNX17	3897	4.75813e-14	0.727273	0.775345	HEARTSVG
NCOA7	3919	8.09156e-14	0.728438	0.773903	HEARTSVG
GMPS	3928	9.54541e-14	0.729604	0.773354	HEARTSVG
RBX1	3943	1.45132e-13	0.730769	0.772393	HEARTSVG
LAMTOR5	3950	1.5448e-13	0.731935	0.771982	HEARTSVG
TAF10	3954	1.65963e-13	0.7331	0.771776	HEARTSVG
CD55	3959	1.83109e-13	0.734266	0.771501	HEARTSVG
IRF1	3984	4.06839e-13	0.735431	0.769854	HEARTSVG
NUCB2	3985	4.09485e-13	0.736597	0.769854	HEARTSVG
SDHC	3988	4.32728e-13	0.737762	0.769717	HEARTSVG
ERH	3991	4.52355e-13	0.738928	0.769579	HEARTSVG
NDUFAB1	4011	8.11726e-13	0.740093	0.768275	HEARTSVG
ASAH1	4081	2.77348e-12	0.741259	0.763539	HEARTSVG
NDRG1	4108	5.11319e-12	0.742424	0.761754	HEARTSVG
SCO2	4146	1.01547e-11	0.74359	0.759215	HEARTSVG
CDC42EP1	4157	1.27061e-11	0.744755	0.758528	HEARTSVG
ATXN10	4177	2.16914e-11	0.745921	0.757224	HEARTSVG
KIF22	4189	2.80047e-11	0.747086	0.756469	HEARTSVG
DAP	4208	3.85278e-11	0.748252	0.755234	HEARTSVG
MRPL54	4224	5.32806e-11	0.749417	0.754204	HEARTSVG
SNHG8	4237	6.42899e-11	0.750583	0.75338	HEARTSVG
GMNN	4242	6.81614e-11	0.751748	0.753106	HEARTSVG
TMPO	4252	8.50233e-11	0.752914	0.752488	HEARTSVG
HMGB3	4267	1.11291e-10	0.754079	0.751527	HEARTSVG
DUT	4268	1.13859e-10	0.755245	0.751527	HEARTSVG
GOLGB1	4273	1.25866e-10	0.75641	0.751253	HEARTSVG
UQCR10	4317	2.80933e-10	0.757576	0.748301	HEARTSVG
LDLR	4357	6.74252e-10	0.758741	0.745624	HEARTSVG
SNHG15	4381	1.05642e-09	0.759907	0.744046	HEARTSVG
MZT1	4397	1.48299e-09	0.761072	0.743016	HEARTSVG
TYMS	4409	1.76574e-09	0.762238	0.742261	HEARTSVG
B4GALT1	4446	3.24949e-09	0.763403	0.73979	HEARTSVG
LMAN1	4457	4.10439e-09	0.764569	0.739104	HEARTSVG
NOC2L	4464	4.85903e-09	0.765734	0.738692	HEARTSVG
NAMPT	4471	5.62317e-09	0.7669	0.73828	HEARTSVG
TMEM183A	4487	6.32315e-09	0.768065	0.73725	HEARTSVG
GRHPR	4509	8.35048e-09	0.769231	0.735809	HEARTSVG
PGD	4540	1.45816e-08	0.770396	0.73375	HEARTSVG
CSRNP1	4552	1.70486e-08	0.771562	0.732995	HEARTSVG
RANBP1	4555	1.86016e-08	0.772727	0.732857	HEARTSVG
MT-ATP8	4567	2.04071e-08	0.773893	0.732102	HEARTSVG
REEP5	4575	2.16588e-08	0.775058	0.731622	HEARTSVG
COPZ1	4582	2.35997e-08	0.776224	0.73121	HEARTSVG
ATL2	4595	2.90378e-08	0.777389	0.730386	HEARTSVG
FHL2	4600	3.08952e-08	0.778555	0.730112	HEARTSVG
WEE1	4643	5.48927e-08	0.77972	0.727229	HEARTSVG
SUPT16H	4658	6.90894e-08	0.780886	0.726268	HEARTSVG
YPEL3	4661	7.26231e-08	0.782051	0.726131	HEARTSVG
TAF1D	4682	9.93452e-08	0.783217	0.724758	HEARTSVG
GNB1	4688	1.11082e-07	0.784382	0.724415	HEARTSVG
CSNK1A1	4691	1.13677e-07	0.785548	0.724278	HEARTSVG
MCM3	4697	1.20151e-07	0.786713	0.723934	HEARTSVG
PSMB10	4723	1.74197e-07	0.787879	0.722218	HEARTSVG
ECT2	4734	1.89066e-07	0.789044	0.721532	HEARTSVG
H2AFX	4762	2.79881e-07	0.79021	0.719679	HEARTSVG
SERTAD1	4770	3.30022e-07	0.791375	0.719198	HEARTSVG
RRM1	4775	3.5412e-07	0.792541	0.718924	HEARTSVG
APMAP	4790	4.70714e-07	0.793706	0.717963	HEARTSVG
XBP1	4793	4.84736e-07	0.794872	0.717826	HEARTSVG
COMMD4	4794	4.91805e-07	0.796037	0.717826	HEARTSVG
PRRC2C	4810	6.19831e-07	0.797203	0.716796	HEARTSVG
BAG1	4822	6.88276e-07	0.798368	0.716041	HEARTSVG
NDUFB3	4858	1.02359e-06	0.799534	0.713639	HEARTSVG
PPT1	4884	1.39445e-06	0.800699	0.711923	HEARTSVG
MCCC2	4889	1.43057e-06	0.801865	0.711648	HEARTSVG
MTSS1	4890	1.43695e-06	0.80303	0.711648	HEARTSVG
HNRNPR	4892	1.47511e-06	0.804196	0.711579	HEARTSVG
TMEM59	4964	3.22615e-06	0.805361	0.706706	HEARTSVG
SEC11C	5004	4.85448e-06	0.806527	0.704029	HEARTSVG
NPM3	5005	4.90277e-06	0.807692	0.704029	HEARTSVG
HMG20B	5014	5.54334e-06	0.808858	0.70348	HEARTSVG
PIM3	5025	6.29083e-06	0.810023	0.702794	HEARTSVG
NIFK	5030	6.76591e-06	0.811189	0.702519	HEARTSVG
DEDD2	5058	9.15728e-06	0.812354	0.700666	HEARTSVG
LAP3	5068	1.03253e-05	0.81352	0.700048	HEARTSVG
RNF7	5107	1.38419e-05	0.814685	0.69744	HEARTSVG
IDH1	5113	1.41579e-05	0.815851	0.697097	HEARTSVG
CDV3	5117	1.48681e-05	0.817016	0.696891	HEARTSVG
ANKRD17	5123	1.62903e-05	0.818182	0.696547	HEARTSVG
DYNC1H1	5135	1.91502e-05	0.819347	0.695792	HEARTSVG
PRDX3	5162	2.45897e-05	0.820513	0.694008	HEARTSVG
UGCG	5176	3.10003e-05	0.821678	0.693116	HEARTSVG
PARP14	5198	3.5622e-05	0.822844	0.691674	HEARTSVG
VPS29	5207	3.75219e-05	0.824009	0.691125	HEARTSVG
TMEM101	5258	5.95477e-05	0.825175	0.687693	HEARTSVG
BRD2	5292	7.64313e-05	0.82634	0.685428	HEARTSVG
TGIF1	5327	0.000100796	0.827506	0.683094	HEARTSVG
DDX42	5364	0.000130223	0.828671	0.680623	HEARTSVG
PCMTD1	5408	0.000199721	0.829837	0.677672	HEARTSVG
ADIPOR2	5461	0.000286044	0.831002	0.674103	HEARTSVG
UBE2B	5482	0.000336774	0.832168	0.67273	HEARTSVG
NARF	5494	0.000351939	0.833333	0.671975	HEARTSVG
PHLDA1	5496	0.000357352	0.834499	0.671906	HEARTSVG
PGP	5504	0.000392592	0.835664	0.671426	HEARTSVG
UAP1	5510	0.000418343	0.83683	0.671082	HEARTSVG
TOB1	5513	0.000434601	0.837995	0.670945	HEARTSVG
ALDH2	5518	0.000455596	0.839161	0.670671	HEARTSVG
IFIT1	5541	0.000542856	0.840326	0.669161	HEARTSVG
RGCC	5570	0.000677185	0.841492	0.667239	HEARTSVG
OSTC	5574	0.000710046	0.842657	0.667033	HEARTSVG
CKAP2	5585	0.00077449	0.843823	0.666346	HEARTSVG
FAM120A	5619	0.00100428	0.844988	0.664081	HEARTSVG
PIN4	5626	0.00106085	0.846154	0.663669	HEARTSVG
WSB1	5675	0.00142212	0.847319	0.660375	HEARTSVG
ZNF292	5698	0.00167039	0.848485	0.658865	HEARTSVG
CYB5A	5769	0.00285828	0.84965	0.65406	HEARTSVG
NCOA3	5778	0.00319536	0.850816	0.653511	HEARTSVG
DNAJB6	5780	0.00326951	0.851981	0.653442	HEARTSVG
DNAJC9	5821	0.00413121	0.853147	0.650697	HEARTSVG
DAD1	5828	0.00423474	0.854312	0.650285	HEARTSVG
CLSTN1	5926	0.00782267	0.855478	0.643627	HEARTSVG
SLC4A7	5930	0.00806438	0.856643	0.643421	HEARTSVG
CAND1	6016	0.0140565	0.857809	0.637587	HEARTSVG
ARCN1	6021	0.0142379	0.858974	0.637312	HEARTSVG
IAH1	6028	0.0144908	0.86014	0.6369	HEARTSVG
SEL1L	6055	0.0172615	0.861305	0.635116	HEARTSVG
HACD3	6114	0.0235873	0.862471	0.631135	HEARTSVG
PPP1R15A	6166	0.029151	0.863636	0.627634	HEARTSVG
SUGP2	6172	0.0298372	0.864802	0.627291	HEARTSVG
OSER1	6183	0.0319408	0.865967	0.626604	HEARTSVG
EDEM3	6187	0.0330243	0.867133	0.626399	HEARTSVG
TBL1XR1	6194	0.0347186	0.868298	0.625987	HEARTSVG
PSIP1	6198	0.0353359	0.869464	0.625781	HEARTSVG
SLC38A1	6206	0.0366145	0.870629	0.6253	HEARTSVG
SPCS2	6301	0.0612761	0.871795	0.618848	HEARTSVG
CDKN3	6329	0.0724376	0.87296	0.616995	HEARTSVG
TMBIM4	6368	0.0872095	0.874126	0.614387	HEARTSVG
SAT2	6390	0.101239	0.875291	0.612945	HEARTSVG
AKR1A1	6395	0.10231	0.876457	0.612671	HEARTSVG
TP53INP1	6401	0.104851	0.877622	0.612328	HEARTSVG
BAG3	6461	0.138331	0.878788	0.608278	HEARTSVG
CELF1	6470	0.14203	0.879953	0.607729	HEARTSVG
COX17	6492	0.153053	0.881119	0.606287	HEARTSVG
SCOC	6499	0.157484	0.882284	0.605875	HEARTSVG
ABCD3	6506	0.162813	0.88345	0.605464	HEARTSVG
SPR	6509	0.163989	0.884615	0.605326	HEARTSVG
CCNG2	6545	0.197119	0.885781	0.602924	HEARTSVG
TM7SF2	6555	0.202054	0.886946	0.602306	HEARTSVG
EMP2	6703	0.37424	0.888112	0.592216	HEARTSVG
DDIT3	6737	0.434619	0.889277	0.589951	HEARTSVG
MAGED1	6755	0.459436	0.890443	0.588784	HEARTSVG
SLC39A6	6792	0.534865	0.891608	0.586313	HEARTSVG
SUCO	6808	0.556025	0.892774	0.585284	HEARTSVG
BUB3	6821	0.597875	0.893939	0.58446	HEARTSVG
N4BP2L2	6844	0.654048	0.895105	0.58295	HEARTSVG
ADAM17	6873	0.736248	0.89627	0.581028	HEARTSVG
ANP32E	6877	0.743198	0.897436	0.580822	HEARTSVG
DCAF10	6947	0.957277	0.898601	0.576086	HEARTSVG
NFKBIZ	6952	0.969325	0.899767	0.575812	HEARTSVG
NCK1	6954	0.973362	0.900932	0.575743	HEARTSVG
ERRFI1	7017	1	0.902098	0.571487	HEARTSVG
MKNK2	7022	1	0.903263	0.571213	HEARTSVG
PTGR1	7053	1	0.904429	0.569154	HEARTSVG
RAB6A	7074	1	0.905594	0.567781	HEARTSVG
ATAD2	7085	1	0.90676	0.567095	HEARTSVG
SLBP	7093	1	0.907925	0.566614	HEARTSVG
PATZ1	7098	1	0.909091	0.566339	HEARTSVG
PTTG1	7155	1	0.910256	0.562496	HEARTSVG
GPBP1	7244	1	0.911422	0.556455	HEARTSVG
RBBP7	7269	1	0.912587	0.554808	HEARTSVG
DNAJB9	7272	1	0.913753	0.554671	HEARTSVG
ADI1	7303	1	0.914918	0.552612	HEARTSVG
TNFAIP3	7321	1	0.916084	0.551445	HEARTSVG
RNMT	7334	1	0.917249	0.550621	HEARTSVG
IFRD1	7427	1	0.918415	0.544306	HEARTSVG
SAC3D1	7451	1	0.91958	0.542728	HEARTSVG
INSIG1	7470	1	0.920746	0.541492	HEARTSVG
PRPF38B	7512	1	0.921911	0.538678	HEARTSVG
SKA2	7517	1	0.923077	0.538403	HEARTSVG
RHOBTB3	7537	1	0.924242	0.537099	HEARTSVG
P4HA1	7598	1	0.925408	0.532981	HEARTSVG
TMED10	7636	1	0.926573	0.530441	HEARTSVG
IFIT3	7649	1	0.927739	0.529618	HEARTSVG
RAB3GAP1	7655	1	0.928904	0.529274	HEARTSVG
STAT3	7813	1	0.93007	0.518498	HEARTSVG
RPS27L	7853	1	0.931235	0.515821	HEARTSVG
EPB41L4A-AS1	7856	1	0.932401	0.515684	HEARTSVG
HOOK3	7938	1	0.933566	0.510124	HEARTSVG
SERTAD3	7990	1	0.934732	0.506624	HEARTSVG
PPIF	8041	1	0.935897	0.503192	HEARTSVG
MRPL18	8058	1	0.937063	0.502093	HEARTSVG
RBM33	8075	1	0.938228	0.500995	HEARTSVG
ID2	8143	1	0.939394	0.496396	HEARTSVG
CYHR1	8172	1	0.940559	0.494475	HEARTSVG
RBBP6	8189	1	0.941725	0.493376	HEARTSVG
TMED7	8195	1	0.94289	0.493033	HEARTSVG
DNAJA4	8294	1	0.944056	0.486307	HEARTSVG
ATXN2L	8337	1	0.945221	0.483424	HEARTSVG
G6PD	8367	1	0.946387	0.481433	HEARTSVG
SLC25A25	8411	1	0.947552	0.478482	HEARTSVG
BCL3	8425	1	0.948718	0.477589	HEARTSVG
RNF19A	8480	1	0.949883	0.473883	HEARTSVG
CYP27A1	8637	1	0.951049	0.463175	HEARTSVG
IER5	8822	1	0.952214	0.450546	HEARTSVG
EPC1	8853	1	0.95338	0.448487	HEARTSVG
ARL5B	8969	1	0.954545	0.440593	HEARTSVG
SETD5	9014	1	0.955711	0.437573	HEARTSVG
LPIN1	9047	1	0.956876	0.435376	HEARTSVG
ETFA	9154	1	0.958042	0.428101	HEARTSVG
RACGAP1	9277	1	0.959207	0.419727	HEARTSVG
FNBP4	9344	1	0.960373	0.415197	HEARTSVG
CREB3L2	9396	1	0.961538	0.411696	HEARTSVG
NDFIP1	9470	1	0.962704	0.406685	HEARTSVG
SPAG9	9509	1	0.963869	0.404077	HEARTSVG
YPEL2	9518	1	0.965035	0.403528	HEARTSVG
PHIP	9592	1	0.9662	0.398517	HEARTSVG
VDAC3	9667	1	0.967366	0.393438	HEARTSVG
ZBTB44	9775	1	0.968531	0.386094	HEARTSVG
HSPA1B	9901	1	0.969697	0.377514	HEARTSVG
ZFAND6	10079	1	0.970862	0.365365	HEARTSVG
ASH1L	10198	1	0.972028	0.357265	HEARTSVG
MIA3	10305	1	0.973193	0.34999	HEARTSVG
ELMSAN1	10480	1	0.974359	0.338047	HEARTSVG
SMC3	10600	1	0.975524	0.329879	HEARTSVG
ARHGEF12	10685	1	0.97669	0.324113	HEARTSVG
FAM162A	10842	1	0.977855	0.313405	HEARTSVG
HERPUD1	10917	1	0.979021	0.308326	HEARTSVG
SMC2	11013	1	0.980186	0.301805	HEARTSVG
KLF10	11185	1	0.981352	0.290068	HEARTSVG
THUMPD3-AS1	11325	1	0.982517	0.280527	HEARTSVG
KMT2C	11346	1	0.983683	0.279154	HEARTSVG
AMFR	11351	1	0.984848	0.27888	HEARTSVG
ZNF83	11454	1	0.986014	0.271879	HEARTSVG
USP1	12360	1	0.987179	0.20976	HEARTSVG
ISOC1	12604	1	0.988345	0.193081	HEARTSVG
MRPS30	12705	1	0.98951	0.186217	HEARTSVG
CHPT1	12831	1	0.990676	0.177637	HEARTSVG
ACADSB	13006	1	0.991841	0.165694	HEARTSVG
ZSWIM7	13229	1	0.993007	0.150456	HEARTSVG
TPRKB	13384	1	0.994172	0.139886	HEARTSVG
ETV6	13905	1	0.995338	0.104194	HEARTSVG
BMP2K	14333	1	0.996503	0.074885	HEARTSVG
ARMT1	14432	1	0.997669	0.0681584	HEARTSVG
SIAH2	14435	1	0.998834	0.0680211	HEARTSVG
ZFAND2A	15153	1	1	0.0188071	HEARTSVG
UBE2T	41	0	0.0011655	0.997254	SpatialDE
IGKC	48	0	0.002331	0.996843	SpatialDE
CDCA7	50	0	0.0034965	0.996774	SpatialDE
ECT2	66	0	0.004662	0.995744	SpatialDE
AREG	73	0	0.00582751	0.995333	SpatialDE
PTTG1	81	0	0.00699301	0.994852	SpatialDE
CENPW	85	0	0.00815851	0.994646	SpatialDE
MYB	86	0	0.00932401	0.994646	SpatialDE
GGCT	96	0	0.0104895	0.994028	SpatialDE
GGH	113	0	0.011655	0.99293	SpatialDE
SQLE	118	0	0.0128205	0.992656	SpatialDE
B2M	165	0	0.013986	0.989498	SpatialDE
GDF15	186	0	0.0151515	0.988125	SpatialDE
UBE2C	197	0	0.016317	0.987439	SpatialDE
HMGB3	214	0	0.0174825	0.986341	SpatialDE
C1QA	232	0	0.018648	0.985174	SpatialDE
ID3	234	0	0.0198135	0.985105	SpatialDE
STMN1	240	0	0.020979	0.984762	SpatialDE
CD52	242	0	0.0221445	0.984694	SpatialDE
DHCR24	268	0	0.02331	0.982978	SpatialDE
KIAA1324	279	0	0.0244755	0.982291	SpatialDE
HMGCS2	289	0	0.025641	0.981673	SpatialDE
TXNIP	293	0	0.0268065	0.981467	SpatialDE
S100A6	301	0	0.027972	0.980987	SpatialDE
S100A4	302	0	0.0291375	0.980987	SpatialDE
S100A14	304	0	0.030303	0.980918	SpatialDE
ILF2	305	0	0.0314685	0.980918	SpatialDE
CKS1B	307	0	0.032634	0.98085	SpatialDE
EFNA1	309	0	0.0337995	0.980781	SpatialDE
MUC1	310	0	0.034965	0.980781	SpatialDE
RAB25	311	0	0.0361305	0.980781	SpatialDE
LMNA	312	0	0.037296	0.980781	SpatialDE
TSTD1	328	0	0.0384615	0.979752	SpatialDE
ATP1B1	334	0	0.039627	0.979408	SpatialDE
BTG2	352	0	0.0407925	0.978241	SpatialDE
RRM2	375	0	0.041958	0.976731	SpatialDE
RHOB	379	0	0.0431235	0.976525	SpatialDE
LBH	386	0	0.044289	0.976114	SpatialDE
EFEMP1	391	0	0.0454545	0.975839	SpatialDE
GFPT1	394	0	0.04662	0.975702	SpatialDE
CERS6	423	0	0.0477855	0.97378	SpatialDE
COL3A1	427	0	0.048951	0.973574	SpatialDE
HSPE1	431	0	0.0501166	0.973368	SpatialDE
IDH1	440	0	0.0512821	0.972819	SpatialDE
FN1	441	0	0.0524476	0.972819	SpatialDE
COL6A3	463	0	0.0536131	0.971378	SpatialDE
HES6	464	0	0.0547786	0.971378	SpatialDE
DTYMK	468	0	0.0559441	0.971172	SpatialDE
BHLHE40	471	0	0.0571096	0.971034	SpatialDE
STT3B	481	0	0.0582751	0.970417	SpatialDE
NFKBIZ	498	0	0.0594406	0.969318	SpatialDE
TM4SF1	520	0	0.0606061	0.967877	SpatialDE
RPL22L1	529	0	0.0617716	0.967328	SpatialDE
HES1	537	0	0.0629371	0.966847	SpatialDE
S100P	543	0	0.0641026	0.966504	SpatialDE
SOD3	546	0	0.0652681	0.966367	SpatialDE
IGFBP7	554	0	0.0664336	0.965886	SpatialDE
HMGB2	591	0	0.0675991	0.963415	SpatialDE
CCT5	595	0	0.0687646	0.96321	SpatialDE
CCNB1	611	0	0.0699301	0.96218	SpatialDE
MCCC2	613	0	0.0710956	0.962111	SpatialDE
IRF1	626	0	0.0722611	0.961288	SpatialDE
TGFBI	629	0	0.0734266	0.96115	SpatialDE
CD74	639	0	0.0745921	0.960533	SpatialDE
SPARC	641	0	0.0757576	0.960464	SpatialDE
DUSP1	652	0	0.0769231	0.959778	SpatialDE
SOX4	675	0	0.0780886	0.958268	SpatialDE
GMNN	676	0	0.0792541	0.958268	SpatialDE
IER3	682	0	0.0804196	0.957924	SpatialDE
HLA-DRA	693	0	0.0815851	0.957238	SpatialDE
HLA-DQA1	694	0	0.0827506	0.957238	SpatialDE
PSMB9	697	0	0.0839161	0.957101	SpatialDE
TAP1	698	0	0.0850816	0.957101	SpatialDE
HLA-DPB1	701	0	0.0862471	0.956963	SpatialDE
PERP	729	0	0.0874126	0.95511	SpatialDE
ABRACL	731	0	0.0885781	0.955042	SpatialDE
TSPAN13	750	0	0.0897436	0.953806	SpatialDE
AGR2	751	0	0.0909091	0.953806	SpatialDE
SNHG15	776	0	0.0920746	0.952159	SpatialDE
CCT6A	781	0	0.0932401	0.951884	SpatialDE
CLDN3	786	0	0.0944056	0.95161	SpatialDE
HSPB1	790	0	0.0955711	0.951404	SpatialDE
SEMA3C	793	0	0.0967366	0.951266	SpatialDE
COL1A2	799	0	0.0979021	0.950923	SpatialDE
AZGP1	802	0	0.0990676	0.950786	SpatialDE
MCM7	803	0	0.100233	0.950786	SpatialDE
PCOLCE	809	0	0.101399	0.950443	SpatialDE
CLU	844	0	0.102564	0.948109	SpatialDE
RAB11FIP1	847	0	0.10373	0.947972	SpatialDE
TP53INP1	862	0	0.104895	0.947011	SpatialDE
MRPL13	869	0	0.106061	0.946599	SpatialDE
MYC	873	0	0.107226	0.946393	SpatialDE
TPM2	898	0	0.108392	0.944746	SpatialDE
CKS2	903	0	0.109557	0.944471	SpatialDE
GSN	918	0	0.110723	0.94351	SpatialDE
LCN2	922	0	0.111888	0.943304	SpatialDE
ASS1	924	0	0.113054	0.943236	SpatialDE
VIM	943	0	0.114219	0.942	SpatialDE
DDX21	952	0	0.115385	0.941451	SpatialDE
SRGN	953	0	0.11655	0.941451	SpatialDE
PSAP	955	0	0.117716	0.941382	SpatialDE
ADIRF	963	0	0.118881	0.940902	SpatialDE
ACTA2	965	0	0.120047	0.940833	SpatialDE
SCD	972	0	0.121212	0.940421	SpatialDE
BUB3	977	0	0.122378	0.940147	SpatialDE
MKI67	981	0	0.123543	0.939941	SpatialDE
IFITM2	985	0	0.124709	0.939735	SpatialDE
IFITM1	986	0	0.125874	0.939735	SpatialDE
CD151	990	0	0.12704	0.939529	SpatialDE
PHLDA2	997	0	0.128205	0.939117	SpatialDE
MDK	1008	0	0.129371	0.938431	SpatialDE
SERPING1	1010	0	0.130536	0.938362	SpatialDE
MALAT1	1031	0	0.131702	0.936989	SpatialDE
GSTP1	1043	0	0.132867	0.936234	SpatialDE
NNMT	1062	0	0.134033	0.934999	SpatialDE
TAGLN	1063	0	0.135198	0.934999	SpatialDE
H2AFX	1072	0	0.136364	0.93445	SpatialDE
THY1	1073	0	0.137529	0.93445	SpatialDE
A2M	1093	0	0.138695	0.933146	SpatialDE
MGP	1101	0	0.13986	0.932665	SpatialDE
MGST1	1102	0	0.141026	0.932665	SpatialDE
SLC38A1	1111	0	0.142191	0.932116	SpatialDE
CD63	1125	0	0.143357	0.931224	SpatialDE
ERBB3	1126	0	0.144522	0.931224	SpatialDE
MYL6	1128	0	0.145688	0.931155	SpatialDE
LYZ	1137	0	0.146853	0.930606	SpatialDE
LUM	1140	0	0.148019	0.930469	SpatialDE
DCN	1141	0	0.149184	0.930469	SpatialDE
TMPO	1145	0	0.15035	0.930263	SpatialDE
UBC	1160	0	0.151515	0.929302	SpatialDE
HSPH1	1174	0	0.152681	0.92841	SpatialDE
POSTN	1176	0	0.153846	0.928341	SpatialDE
TSC22D1	1180	0	0.155012	0.928135	SpatialDE
MZT1	1186	0	0.156177	0.927792	SpatialDE
RNASE1	1200	0	0.157343	0.9269	SpatialDE
IFI27	1217	0	0.158508	0.925801	SpatialDE
IGHG4	1228	0	0.159674	0.925115	SpatialDE
MFGE8	1267	0	0.160839	0.922507	SpatialDE
TNFRSF12A	1277	0	0.162005	0.921889	SpatialDE
PRSS8	1299	0	0.16317	0.920448	SpatialDE
PYCARD	1300	0	0.164336	0.920448	SpatialDE
MT2A	1308	0	0.165501	0.919967	SpatialDE
CDH1	1321	0	0.166667	0.919143	SpatialDE
NQO1	1324	0	0.167832	0.919006	SpatialDE
COTL1	1327	0	0.168998	0.918869	SpatialDE
PPP1R1B	1376	0	0.170163	0.915574	SpatialDE
TOP2A	1379	0	0.171329	0.915437	SpatialDE
IGFBP4	1380	0	0.172494	0.915437	SpatialDE
COL1A1	1399	0	0.17366	0.914201	SpatialDE
NME1	1400	0	0.174825	0.914201	SpatialDE
RNF43	1405	0	0.175991	0.913927	SpatialDE
LIMD2	1407	0	0.177156	0.913858	SpatialDE
KPNA2	1413	0	0.178322	0.913515	SpatialDE
SOX9	1414	0	0.179487	0.913515	SpatialDE
BIRC5	1424	0	0.180653	0.912897	SpatialDE
LGALS3BP	1427	0	0.181818	0.91276	SpatialDE
FASN	1430	0	0.182984	0.912623	SpatialDE
TYMS	1432	0	0.184149	0.912554	SpatialDE
CFD	1447	0	0.185315	0.911593	SpatialDE
LDLR	1476	0	0.18648	0.909671	SpatialDE
NFIX	1478	0	0.187646	0.909603	SpatialDE
GMFG	1508	0	0.188811	0.907612	SpatialDE
CEACAM6	1514	0	0.189977	0.907269	SpatialDE
PAFAH1B3	1518	0	0.191142	0.907063	SpatialDE
APOE	1522	0	0.192308	0.906857	SpatialDE
APOC1	1523	0	0.193473	0.906857	SpatialDE
FTL	1531	0	0.194639	0.906377	SpatialDE
UBE2S	1546	0	0.195804	0.905416	SpatialDE
PCNA	1559	0	0.19697	0.904592	SpatialDE
ID1	1568	0	0.198135	0.904043	SpatialDE
TPX2	1569	0	0.199301	0.904043	SpatialDE
AHCY	1574	0	0.200466	0.903768	SpatialDE
MYL9	1577	0	0.201632	0.903631	SpatialDE
STK4	1591	0	0.202797	0.902739	SpatialDE
SLPI	1592	0	0.203963	0.902739	SpatialDE
SDC4	1593	0	0.205128	0.902739	SpatialDE
COL18A1	1623	0	0.206294	0.900748	SpatialDE
COL6A1	1625	0	0.207459	0.90068	SpatialDE
COL6A2	1626	0	0.208625	0.90068	SpatialDE
TIMP3	1643	0	0.20979	0.899581	SpatialDE
RAC2	1649	0	0.210956	0.899238	SpatialDE
EIF3L	1652	0	0.212121	0.899101	SpatialDE
CENPM	1656	0	0.213287	0.898895	SpatialDE
TMSB4X	1666	0	0.214452	0.898277	SpatialDE
TIMP1	1672	0	0.215618	0.897934	SpatialDE
IL2RG	1679	0	0.216783	0.897522	SpatialDE
TSC22D3	1690	0	0.217949	0.896836	SpatialDE
BGN	1704	0	0.219114	0.895943	SpatialDE
FLNA	1705	0	0.22028	0.895943	SpatialDE
MT-ATP6	1710	0	0.221445	0.895669	SpatialDE
MT-CO3	1711	0	0.222611	0.895669	SpatialDE
ISG15	1713	0	0.223776	0.8956	SpatialDE
C1QC	1734	0	0.224942	0.894227	SpatialDE
C1QB	1735	0	0.226107	0.894227	SpatialDE
RSRP1	1741	0	0.227273	0.893884	SpatialDE
SH3BGRL3	1744	0	0.228438	0.893747	SpatialDE
SFN	1746	0	0.229604	0.893678	SpatialDE
LAPTM5	1749	0	0.230769	0.893541	SpatialDE
SERINC2	1750	0	0.231935	0.893541	SpatialDE
PTPRF	1764	0	0.2331	0.892649	SpatialDE
TSPAN1	1767	0	0.234266	0.892511	SpatialDE
PDZK1IP1	1768	0	0.235431	0.892511	SpatialDE
NFIA	1774	0	0.236597	0.892168	SpatialDE
SELENBP1	1806	0	0.237762	0.89004	SpatialDE
S100A10	1808	0	0.238928	0.889972	SpatialDE
S100A11	1809	0	0.240093	0.889972	SpatialDE
S100A16	1810	0	0.241259	0.889972	SpatialDE
S100A13	1811	0	0.242424	0.889972	SpatialDE
SLC50A1	1815	0	0.24359	0.889766	SpatialDE
TAGLN2	1817	0	0.244755	0.889697	SpatialDE
CSRP1	1835	0	0.245921	0.88853	SpatialDE
ELF3	1837	0	0.247086	0.888462	SpatialDE
TMEM63A	1849	0	0.248252	0.887707	SpatialDE
GUK1	1851	0	0.249417	0.887638	SpatialDE
ZFP36L2	1863	0	0.250583	0.886883	SpatialDE
EPCAM	1864	0	0.251748	0.886883	SpatialDE
MXD1	1870	0	0.252914	0.88654	SpatialDE
CAPG	1874	0	0.254079	0.886334	SpatialDE
VAMP8	1875	0	0.255245	0.886334	SpatialDE
HSPD1	1909	0	0.25641	0.884069	SpatialDE
IGFBP5	1914	0	0.257576	0.883794	SpatialDE
LRIG1	1955	0	0.258741	0.881049	SpatialDE
MTRNR2L12	1959	0	0.259907	0.880843	SpatialDE
CCNL1	1985	0	0.261072	0.879127	SpatialDE
TNFSF10	1991	0	0.262238	0.878784	SpatialDE
C4orf48	2007	0	0.263403	0.877754	SpatialDE
UGDH	2013	0	0.264569	0.877411	SpatialDE
SPARCL1	2032	0	0.265734	0.876175	SpatialDE
RPL34	2036	0	0.2669	0.87597	SpatialDE
PITX1	2088	0	0.268065	0.872469	SpatialDE
EGR1	2092	0	0.269231	0.872263	SpatialDE
NHP2	2112	0	0.270396	0.870959	SpatialDE
HNRNPAB	2113	0	0.271562	0.870959	SpatialDE
HNRNPH1	2115	0	0.272727	0.87089	SpatialDE
DSP	2122	0	0.273893	0.870478	SpatialDE
HLA-F	2126	0	0.275058	0.870272	SpatialDE
HLA-A	2127	0	0.276224	0.870272	SpatialDE
DDR1	2129	0	0.277389	0.870204	SpatialDE
HLA-B	2130	0	0.278555	0.870204	SpatialDE
HSPA1A	2133	0	0.27972	0.870067	SpatialDE
HLA-DRB1	2135	0	0.280886	0.869998	SpatialDE
HLA-DQB1	2136	0	0.282051	0.869998	SpatialDE
HLA-DMA	2137	0	0.283217	0.869998	SpatialDE
HLA-DPA1	2138	0	0.284382	0.869998	SpatialDE
HMGA1	2142	0	0.285548	0.869792	SpatialDE
RPS10	2143	0	0.286713	0.869792	SpatialDE
CDKN1A	2147	0	0.287879	0.869586	SpatialDE
PNRC1	2163	0	0.289044	0.868557	SpatialDE
CD24	2165	0	0.29021	0.868488	SpatialDE
CD164	2166	0	0.291375	0.868488	SpatialDE
GJA1	2170	0	0.292541	0.868282	SpatialDE
SGK1	2175	0	0.293706	0.868007	SpatialDE
CITED2	2178	0	0.294872	0.86787	SpatialDE
EZR	2180	0	0.296037	0.867801	SpatialDE
RPA3	2191	0	0.297203	0.867115	SpatialDE
ARL4A	2192	0	0.298368	0.867115	SpatialDE
CLDN4	2201	0	0.299534	0.866566	SpatialDE
ARPC1B	2209	0	0.300699	0.866086	SpatialDE
AP1S1	2216	0	0.301865	0.865674	SpatialDE
CAV1	2220	0	0.30303	0.865468	SpatialDE
CALD1	2224	0	0.304196	0.865262	SpatialDE
PDIA4	2229	0	0.305361	0.864987	SpatialDE
CEBPD	2249	0	0.306527	0.863683	SpatialDE
LYPLA1	2250	0	0.307692	0.863683	SpatialDE
CA2	2256	0	0.308858	0.86334	SpatialDE
TRIB1	2267	0	0.310023	0.862654	SpatialDE
LY6E	2270	0	0.311189	0.862516	SpatialDE
ANXA1	2301	0	0.312354	0.860457	SpatialDE
SLC44A1	2315	0	0.31352	0.859565	SpatialDE
STOM	2320	0	0.314685	0.85929	SpatialDE
WDR34	2329	0	0.315851	0.858741	SpatialDE
TMEM141	2337	0	0.317016	0.858261	SpatialDE
TUBB4B	2342	0	0.318182	0.857986	SpatialDE
PPA1	2358	0	0.319347	0.856957	SpatialDE
DDIT4	2360	0	0.320513	0.856888	SpatialDE
PDLIM1	2369	0	0.321678	0.856339	SpatialDE
PDCD4	2381	0	0.322844	0.855584	SpatialDE
IFITM3	2388	0	0.324009	0.855172	SpatialDE
RASSF7	2390	0	0.325175	0.855103	SpatialDE
CRACR2B	2396	0	0.32634	0.85476	SpatialDE
MUC5B	2399	0	0.327506	0.854623	SpatialDE
CTSD	2401	0	0.328671	0.854554	SpatialDE
CD81	2402	0	0.329837	0.854554	SpatialDE
CD44	2417	0	0.331002	0.853593	SpatialDE
AHNAK	2433	0	0.332168	0.852564	SpatialDE
PRDX5	2439	0	0.333333	0.85222	SpatialDE
NEAT1	2444	0	0.334499	0.851946	SpatialDE
STARD10	2458	0	0.335664	0.851054	SpatialDE
SERPINH1	2461	0	0.33683	0.850916	SpatialDE
PRSS23	2464	0	0.337995	0.850779	SpatialDE
CD9	2494	0	0.339161	0.848789	SpatialDE
PTMS	2497	0	0.340326	0.848651	SpatialDE
TPI1	2501	0	0.341492	0.848445	SpatialDE
C12orf57	2502	0	0.342657	0.848445	SpatialDE
C1S	2503	0	0.343823	0.848445	SpatialDE
GPRC5A	2507	0	0.344988	0.848239	SpatialDE
H2AFJ	2508	0	0.346154	0.848239	SpatialDE
ARHGDIB	2509	0	0.347319	0.848239	SpatialDE
TMEM106C	2516	0	0.348485	0.847828	SpatialDE
TUBA1A	2517	0	0.34965	0.847828	SpatialDE
TUBA1C	2518	0	0.350816	0.847828	SpatialDE
NR4A1	2522	0	0.351981	0.847622	SpatialDE
KRT8	2523	0	0.353147	0.847622	SpatialDE
RPS26	2529	0	0.354312	0.847278	SpatialDE
NAP1L1	2535	0	0.355478	0.846935	SpatialDE
CKAP2	2556	0	0.356643	0.845562	SpatialDE
COMMD6	2557	0	0.357809	0.845562	SpatialDE
ARGLU1	2562	0	0.358974	0.845288	SpatialDE
COL4A1	2563	0	0.36014	0.845288	SpatialDE
LGALS3	2579	0	0.361305	0.844258	SpatialDE
ENTPD5	2585	0	0.362471	0.843915	SpatialDE
FOS	2587	0	0.363636	0.843847	SpatialDE
CRIP2	2597	0	0.364802	0.843229	SpatialDE
SPINT1	2605	0	0.365967	0.842748	SpatialDE
C15orf48	2611	0	0.367133	0.842405	SpatialDE
ANXA2	2617	0	0.368298	0.842062	SpatialDE
TPM1	2618	0	0.369464	0.842062	SpatialDE
CA12	2619	0	0.370629	0.842062	SpatialDE
PPIB	2621	0	0.371795	0.841993	SpatialDE
PSMA4	2630	0	0.37296	0.841444	SpatialDE
ANPEP	2636	0	0.374126	0.841101	SpatialDE
PGP	2648	0	0.375291	0.840346	SpatialDE
IL32	2652	0	0.376457	0.84014	SpatialDE
SMIM22	2653	0	0.377622	0.84014	SpatialDE
ARL6IP1	2659	0	0.378788	0.839797	SpatialDE
TMC5	2662	0	0.379953	0.83966	SpatialDE
NUPR1	2671	0	0.381119	0.83911	SpatialDE
CORO1A	2674	0	0.382284	0.838973	SpatialDE
MT1X	2686	0	0.38345	0.838218	SpatialDE
CYBA	2705	0	0.384615	0.836983	SpatialDE
CLDN7	2720	0	0.385781	0.836022	SpatialDE
TRAF4	2737	0	0.386946	0.834923	SpatialDE
KRT19	2750	0	0.388112	0.8341	SpatialDE
FKBP10	2753	0	0.389277	0.833963	SpatialDE
TOB1	2776	0	0.390443	0.832452	SpatialDE
SLC9A3R1	2784	0	0.391608	0.831972	SpatialDE
SYNGR2	2792	0	0.392774	0.831492	SpatialDE
IMPA2	2810	0	0.393939	0.830325	SpatialDE
DSC2	2813	0	0.395105	0.830187	SpatialDE
BSG	2822	0	0.39627	0.829638	SpatialDE
MIDN	2828	0	0.397436	0.829295	SpatialDE
RPS28	2850	0	0.398601	0.827854	SpatialDE
JUNB	2859	0	0.399767	0.827305	SpatialDE
IER2	2861	0	0.400932	0.827236	SpatialDE
DDX39A	2864	0	0.402098	0.827099	SpatialDE
BST2	2869	0	0.403263	0.826824	SpatialDE
UBA52	2874	0	0.404429	0.82655	SpatialDE
FXYD3	2877	0	0.405594	0.826412	SpatialDE
FXYD5	2879	0	0.40676	0.826344	SpatialDE
TYROBP	2883	0	0.407925	0.826138	SpatialDE
SPINT2	2887	0	0.409091	0.825932	SpatialDE
TOMM40	2905	0	0.410256	0.824765	SpatialDE
SNRPD2	2910	0	0.411422	0.82449	SpatialDE
EMP3	2919	0	0.412587	0.823941	SpatialDE
RPL13A	2926	0	0.413753	0.823529	SpatialDE
RPS11	2927	0	0.414918	0.823529	SpatialDE
MYADM	2934	0	0.416084	0.823118	SpatialDE
SNRPB	2946	0	0.417249	0.822363	SpatialDE
RRBP1	2951	0	0.418415	0.822088	SpatialDE
CST3	2954	0	0.41958	0.821951	SpatialDE
EIF6	2959	0	0.420746	0.821676	SpatialDE
ROMO1	2960	0	0.421911	0.821676	SpatialDE
RPN2	2962	0	0.423077	0.821608	SpatialDE
RUNX1	2991	0	0.424242	0.819686	SpatialDE
ETS2	2992	0	0.425408	0.819686	SpatialDE
TFF3	2996	0	0.426573	0.81948	SpatialDE
CHCHD10	3006	0	0.427739	0.818862	SpatialDE
LGALS1	3022	0	0.428904	0.817832	SpatialDE
H1F0	3023	0	0.43007	0.817832	SpatialDE
TSPO	3031	0	0.431235	0.817352	SpatialDE
TYMP	3035	0	0.432401	0.817146	SpatialDE
SAT1	3039	0	0.433566	0.81694	SpatialDE
PLP2	3043	0	0.434732	0.816734	SpatialDE
MAGED2	3044	0	0.435897	0.816734	SpatialDE
RPL36A	3054	0	0.437063	0.816116	SpatialDE
TCEAL4	3057	0	0.438228	0.815979	SpatialDE
SSR4	3063	0	0.439394	0.815636	SpatialDE
RPL10	3066	0	0.440559	0.815499	SpatialDE
MT-ND2	3068	0	0.441725	0.81543	SpatialDE
MT-CYB	3070	0	0.44289	0.815361	SpatialDE
ENAH	3091	0	0.444056	0.813989	SpatialDE
LAPTM4A	3093	0	0.445221	0.81392	SpatialDE
CCNI	3127	0	0.446387	0.811655	SpatialDE
HMGCS1	3137	0	0.447552	0.811037	SpatialDE
TUBB	3149	0	0.448718	0.810282	SpatialDE
HLA-C	3150	0	0.449883	0.810282	SpatialDE
SOD2	3158	0	0.451049	0.809802	SpatialDE
NDUFA4	3161	0	0.452214	0.809664	SpatialDE
TOMM7	3164	0	0.45338	0.809527	SpatialDE
AKAP9	3167	0	0.454545	0.80939	SpatialDE
UQCRB	3176	0	0.455711	0.808841	SpatialDE
COX6C	3177	0	0.456876	0.808841	SpatialDE
KLF4	3188	0	0.458042	0.808154	SpatialDE
ZFP36L1	3236	0	0.459207	0.804928	SpatialDE
CALM1	3240	0	0.460373	0.804722	SpatialDE
SRRM2	3259	0	0.461538	0.803487	SpatialDE
PPP4C	3264	0	0.462704	0.803212	SpatialDE
UBB	3274	0	0.463869	0.802595	SpatialDE
VMP1	3283	0	0.465035	0.802045	SpatialDE
CALR	3299	0	0.4662	0.801016	SpatialDE
JUND	3300	0	0.467366	0.801016	SpatialDE
ATF4	3316	0	0.468531	0.799986	SpatialDE
SH3BGRL	3323	0	0.469697	0.799574	SpatialDE
CTNND1	3336	0	0.470862	0.798751	SpatialDE
TMBIM6	3338	0	0.472028	0.798682	SpatialDE
PDCD6IP	3353	0	0.473193	0.797721	SpatialDE
VEGFA	3359	0	0.474359	0.797378	SpatialDE
CYSTM1	3375	0	0.475524	0.796348	SpatialDE
THUMPD3-AS1	3388	2.48464e-16	0.47669	0.795525	SpatialDE
CANX	3393	2.48464e-16	0.477855	0.79525	SpatialDE
ATAD2	3401	2.48464e-16	0.479021	0.79477	SpatialDE
BTG1	3411	2.48464e-16	0.480186	0.794152	SpatialDE
ACLY	3416	2.48464e-16	0.481352	0.793877	SpatialDE
ABCD3	3424	2.48464e-16	0.482517	0.793397	SpatialDE
HSP90AA1	3443	2.48464e-16	0.483683	0.792161	SpatialDE
KLF6	3453	2.48464e-16	0.484848	0.791544	SpatialDE
ACADVL	3456	2.48464e-16	0.486014	0.791406	SpatialDE
ATF3	3466	4.92099e-16	0.487179	0.790789	SpatialDE
ICAM1	3481	4.92099e-16	0.488345	0.789828	SpatialDE
IFI6	3484	4.92099e-16	0.48951	0.78969	SpatialDE
MYL12A	3524	7.31666e-16	0.490676	0.787014	SpatialDE
XBP1	3537	9.69786e-16	0.491841	0.78619	SpatialDE
DEDD2	3576	1.4433e-15	0.493007	0.783582	SpatialDE
RNF213	3578	1.4433e-15	0.494172	0.783513	SpatialDE
PSME2	3610	2.14517e-15	0.495338	0.781385	SpatialDE
CALM2	3631	2.84447e-15	0.496503	0.780012	SpatialDE
EIF5A	3632	2.84447e-15	0.497669	0.780012	SpatialDE
SPR	3662	4.70067e-15	0.498834	0.778022	SpatialDE
TK1	3696	6.51865e-15	0.5	0.775757	SpatialDE
TAF1D	3704	6.96731e-15	0.501166	0.775276	SpatialDE
PPP1CB	3714	7.64754e-15	0.502331	0.774659	SpatialDE
SNHG19	3723	8.55379e-15	0.503497	0.774109	SpatialDE
SNRPE	3725	8.7779e-15	0.504662	0.774041	SpatialDE
RANBP1	3732	9.45821e-15	0.505828	0.773629	SpatialDE
PRKDC	3739	1.01313e-14	0.506993	0.773217	SpatialDE
LUC7L3	3745	1.10316e-14	0.508159	0.772874	SpatialDE
TNIP1	3748	1.12525e-14	0.509324	0.772737	SpatialDE
GNAS	3750	1.1479e-14	0.51049	0.772668	SpatialDE
CDC25B	3760	1.28189e-14	0.511655	0.77205	SpatialDE
TMEM59	3761	1.28189e-14	0.512821	0.77205	SpatialDE
RBM3	3763	1.30409e-14	0.513986	0.771982	SpatialDE
NAA20	3764	1.32626e-14	0.515152	0.771982	SpatialDE
SCO2	3770	1.39301e-14	0.516317	0.771638	SpatialDE
SRSF7	3771	1.41472e-14	0.517483	0.771638	SpatialDE
PIM3	3789	1.58968e-14	0.518648	0.770472	SpatialDE
COA3	3791	1.58968e-14	0.519814	0.770403	SpatialDE
TMEM176A	3794	1.67919e-14	0.520979	0.770266	SpatialDE
INSIG1	3828	2.38397e-14	0.522145	0.768001	SpatialDE
RGCC	3830	2.4052e-14	0.52331	0.767932	SpatialDE
B4GALT1	3850	2.8623e-14	0.524476	0.766628	SpatialDE
C9orf16	3858	3.16878e-14	0.525641	0.766147	SpatialDE
UAP1	3865	3.43034e-14	0.526807	0.765735	SpatialDE
SNRPD1	3869	3.53806e-14	0.527972	0.76553	SpatialDE
NIFK	3898	4.79152e-14	0.529138	0.763608	SpatialDE
RBM39	3900	4.87859e-14	0.530303	0.763539	SpatialDE
ATP6V1F	3922	6.2122e-14	0.531469	0.762098	SpatialDE
PPIF	3925	6.40486e-14	0.532634	0.76196	SpatialDE
CALU	3930	7.07582e-14	0.5338	0.761686	SpatialDE
CARHSP1	3945	8.46742e-14	0.534965	0.760725	SpatialDE
ZFAS1	3947	8.68126e-14	0.536131	0.760656	SpatialDE
EVL	3952	9.30203e-14	0.537296	0.760382	SpatialDE
SNHG8	3953	9.51746e-14	0.538462	0.760382	SpatialDE
EDEM3	3955	9.59972e-14	0.539627	0.760313	SpatialDE
PARK7	3957	9.76893e-14	0.540793	0.760244	SpatialDE
HSPA9	3983	1.36823e-13	0.541958	0.758528	SpatialDE
CCT2	3989	1.46114e-13	0.543124	0.758185	SpatialDE
SIVA1	3992	1.47945e-13	0.544289	0.758048	SpatialDE
JUN	3993	1.48124e-13	0.545455	0.758048	SpatialDE
CCT3	3995	1.4952e-13	0.54662	0.757979	SpatialDE
PGD	4000	1.59487e-13	0.547786	0.757705	SpatialDE
H1FX	4011	1.77294e-13	0.548951	0.757018	SpatialDE
S100A9	4024	1.97046e-13	0.550117	0.756195	SpatialDE
LDHB	4028	2.04759e-13	0.551282	0.755989	SpatialDE
GLUL	4034	2.30278e-13	0.552448	0.755646	SpatialDE
NCOA3	4043	2.5617e-13	0.553613	0.755096	SpatialDE
DNMT1	4050	2.73158e-13	0.554779	0.754685	SpatialDE
CDKN3	4051	2.73304e-13	0.555944	0.754685	SpatialDE
HIGD2A	4076	3.59917e-13	0.55711	0.753037	SpatialDE
SMC4	4121	5.49021e-13	0.558275	0.750017	SpatialDE
PSMB8	4126	5.74021e-13	0.559441	0.749743	SpatialDE
BLVRB	4127	5.74508e-13	0.560606	0.749743	SpatialDE
LSM5	4129	5.90285e-13	0.561772	0.749674	SpatialDE
GMPS	4160	8.58444e-13	0.562937	0.747615	SpatialDE
SLC25A6	4167	8.82621e-13	0.564103	0.747203	SpatialDE
NCOA7	4191	1.18858e-12	0.565268	0.745624	SpatialDE
RACGAP1	4198	1.22577e-12	0.566434	0.745212	SpatialDE
TNFAIP3	4218	1.4112e-12	0.567599	0.743908	SpatialDE
ITM2B	4220	1.43134e-12	0.568765	0.74384	SpatialDE
ADIPOR2	4223	1.4499e-12	0.56993	0.743702	SpatialDE
NUDT1	4224	1.46674e-12	0.571096	0.743702	SpatialDE
POLR2I	4234	1.68708e-12	0.572261	0.743085	SpatialDE
APP	4241	1.81463e-12	0.573427	0.742673	SpatialDE
DNAJB1	4251	2.0143e-12	0.574592	0.742055	SpatialDE
TGIF1	4270	2.66787e-12	0.575758	0.74082	SpatialDE
PTGR1	4274	2.79247e-12	0.576923	0.740614	SpatialDE
LDHA	4301	3.76878e-12	0.578089	0.738829	SpatialDE
NUCKS1	4307	4.0018e-12	0.579254	0.738486	SpatialDE
EIF4EBP1	4313	4.41422e-12	0.58042	0.738143	SpatialDE
CACYBP	4338	5.19573e-12	0.581585	0.736495	SpatialDE
SMC2	4356	6.45597e-12	0.582751	0.735328	SpatialDE
PTGES3	4359	6.64508e-12	0.583916	0.735191	SpatialDE
SRSF3	4381	8.40235e-12	0.585082	0.73375	SpatialDE
NPM1	4412	1.14889e-11	0.586247	0.731691	SpatialDE
LSM4	4418	1.19713e-11	0.587413	0.731347	SpatialDE
SUGP2	4419	1.2046e-11	0.588578	0.731347	SpatialDE
PRDX2	4442	1.46044e-11	0.589744	0.729837	SpatialDE
HM13	4462	1.79622e-11	0.590909	0.728533	SpatialDE
TUBA1B	4477	2.11442e-11	0.592075	0.727572	SpatialDE
TPM4	4492	2.37066e-11	0.59324	0.726611	SpatialDE
TMEM256	4520	3.15854e-11	0.594406	0.724758	SpatialDE
CLSTN1	4534	3.9135e-11	0.595571	0.723866	SpatialDE
QSOX1	4588	6.06684e-11	0.596737	0.720228	SpatialDE
SERP1	4602	7.33624e-11	0.597902	0.719336	SpatialDE
CTSC	4625	8.98626e-11	0.599068	0.717826	SpatialDE
MYDGF	4641	1.07238e-10	0.600233	0.716796	SpatialDE
RBM25	4652	1.20137e-10	0.601399	0.71611	SpatialDE
NPM3	4677	1.6638e-10	0.602564	0.714462	SpatialDE
VDAC1	4681	1.69667e-10	0.60373	0.714256	SpatialDE
FIS1	4710	2.36988e-10	0.604895	0.712334	SpatialDE
HNRNPA1	4721	2.56897e-10	0.606061	0.711648	SpatialDE
FCER1G	4737	2.78152e-10	0.607226	0.710618	SpatialDE
SYNCRIP	4756	3.27589e-10	0.608392	0.709383	SpatialDE
ETFA	4758	3.30753e-10	0.609557	0.709314	SpatialDE
SLC25A5	4772	3.64431e-10	0.610723	0.708422	SpatialDE
CNN2	4791	4.03808e-10	0.611888	0.707186	SpatialDE
FAM120A	4792	4.05239e-10	0.613054	0.707186	SpatialDE
BCL3	4811	4.49677e-10	0.614219	0.705951	SpatialDE
NDRG1	4830	5.5059e-10	0.615385	0.704715	SpatialDE
IFRD1	4836	5.72644e-10	0.61655	0.704372	SpatialDE
SSR2	4839	5.98901e-10	0.617716	0.704235	SpatialDE
PDIA3	4842	6.01143e-10	0.618881	0.704098	SpatialDE
RABAC1	4863	6.94815e-10	0.620047	0.702725	SpatialDE
HMGB1	4869	7.349e-10	0.621212	0.702382	SpatialDE
PPM1G	4888	8.02206e-10	0.622378	0.701146	SpatialDE
PRDX6	4900	8.69229e-10	0.623543	0.700391	SpatialDE
MT-ND4L	4914	9.60124e-10	0.624709	0.699499	SpatialDE
ATOX1	4923	1.0039e-09	0.625874	0.69895	SpatialDE
NAMPT	4950	1.17647e-09	0.62704	0.697165	SpatialDE
CDK2AP1	4951	1.18146e-09	0.628205	0.697165	SpatialDE
CTSB	4968	1.28877e-09	0.629371	0.696067	SpatialDE
ATL2	4998	1.46302e-09	0.630536	0.694076	SpatialDE
TAPBP	4999	1.46382e-09	0.631702	0.694076	SpatialDE
OPTN	5018	1.59422e-09	0.632867	0.692841	SpatialDE
CD59	5041	1.77494e-09	0.634033	0.691331	SpatialDE
RNF19A	5052	1.83073e-09	0.635198	0.690645	SpatialDE
HSP90B1	5068	2.04784e-09	0.636364	0.689615	SpatialDE
DNAJA4	5080	2.17918e-09	0.637529	0.68886	SpatialDE
TMED3	5093	2.31621e-09	0.638695	0.688036	SpatialDE
FABP5	5129	2.88201e-09	0.63986	0.685634	SpatialDE
ID2	5131	2.89604e-09	0.641026	0.685565	SpatialDE
SLC4A7	5177	3.76644e-09	0.642191	0.682476	SpatialDE
NCL	5222	4.72042e-09	0.643357	0.679456	SpatialDE
NDUFA8	5227	4.80647e-09	0.644522	0.679182	SpatialDE
DNAJC9	5245	5.2026e-09	0.645688	0.678015	SpatialDE
MT-ND5	5248	5.22015e-09	0.646853	0.677878	SpatialDE
SF1	5261	5.40763e-09	0.648019	0.677054	SpatialDE
SSBP1	5286	6.3066e-09	0.649184	0.675407	SpatialDE
ALDH2	5291	6.50118e-09	0.65035	0.675132	SpatialDE
ENO1	5309	7.12111e-09	0.651515	0.673965	SpatialDE
BCAP31	5319	7.44106e-09	0.652681	0.673348	SpatialDE
PRRC2B	5338	8.33155e-09	0.653846	0.672112	SpatialDE
NDUFB1	5343	8.57369e-09	0.655012	0.671837	SpatialDE
HLA-E	5349	8.86293e-09	0.656177	0.671494	SpatialDE
RAB13	5440	1.36649e-08	0.657343	0.665317	SpatialDE
GTF2I	5443	1.38349e-08	0.658508	0.665179	SpatialDE
RAN	5505	1.91815e-08	0.659674	0.660993	SpatialDE
MCM3	5510	1.97872e-08	0.660839	0.660718	SpatialDE
RRM1	5522	2.07817e-08	0.662005	0.659963	SpatialDE
PKM	5523	2.07817e-08	0.66317	0.659963	SpatialDE
HERPUD1	5553	2.29962e-08	0.664336	0.657972	SpatialDE
LAMTOR5	5555	2.30904e-08	0.665501	0.657904	SpatialDE
PRRC2C	5559	2.33729e-08	0.666667	0.657698	SpatialDE
APMAP	5576	2.64708e-08	0.667832	0.6566	SpatialDE
DNPH1	5616	3.08782e-08	0.668998	0.653923	SpatialDE
UGCG	5621	3.16014e-08	0.670163	0.653648	SpatialDE
FAM162A	5663	3.71223e-08	0.671329	0.650834	SpatialDE
ARL5B	5667	3.74826e-08	0.672494	0.650628	SpatialDE
MTSS1	5673	3.8669e-08	0.67366	0.650285	SpatialDE
NME3	5680	4.01348e-08	0.674825	0.649873	SpatialDE
NFKBIA	5699	4.41903e-08	0.675991	0.648638	SpatialDE
SEC11C	5704	4.66428e-08	0.677156	0.648363	SpatialDE
DDX17	5707	4.71017e-08	0.678322	0.648226	SpatialDE
PAIP2	5713	4.86679e-08	0.679487	0.647882	SpatialDE
ATXN2L	5716	4.89533e-08	0.680653	0.647745	SpatialDE
UBE2L6	5724	5.02335e-08	0.681818	0.647265	SpatialDE
PHLDA1	5726	5.02549e-08	0.682984	0.647196	SpatialDE
AP2S1	5734	5.16991e-08	0.684149	0.646716	SpatialDE
CCNG2	5742	5.41739e-08	0.685315	0.646235	SpatialDE
EIF3I	5746	5.54115e-08	0.68648	0.646029	SpatialDE
TMEM183A	5790	6.6783e-08	0.687646	0.643078	SpatialDE
H2AFZ	5826	7.56911e-08	0.688811	0.640675	SpatialDE
SLC3A2	5840	8.36107e-08	0.689977	0.639783	SpatialDE
DCXR	5843	8.485e-08	0.691142	0.639646	SpatialDE
SLBP	5855	8.71431e-08	0.692308	0.638891	SpatialDE
NASP	5865	9.21091e-08	0.693473	0.638273	SpatialDE
DEK	5872	9.38588e-08	0.694639	0.637861	SpatialDE
ATP6AP1	5892	1.04154e-07	0.695804	0.636557	SpatialDE
PA2G4	5899	1.06924e-07	0.69697	0.636145	SpatialDE
ZNF83	5916	1.1789e-07	0.698135	0.635047	SpatialDE
TECR	5938	1.33827e-07	0.699301	0.633606	SpatialDE
LAMTOR2	5941	1.36369e-07	0.700466	0.633468	SpatialDE
PSMC3	5946	1.39055e-07	0.701632	0.633194	SpatialDE
ANXA5	5996	1.75898e-07	0.702797	0.62983	SpatialDE
NDUFS6	6009	1.83458e-07	0.703963	0.629007	SpatialDE
MDH1	6014	1.87637e-07	0.705128	0.628732	SpatialDE
TUFM	6016	1.8843e-07	0.706294	0.628664	SpatialDE
PSME1	6050	2.07592e-07	0.707459	0.626399	SpatialDE
PRPF38B	6073	2.19617e-07	0.708625	0.624888	SpatialDE
ISCU	6080	2.23988e-07	0.70979	0.624477	SpatialDE
NPC2	6094	2.36272e-07	0.710956	0.623584	SpatialDE
SUCO	6105	2.43212e-07	0.712121	0.622898	SpatialDE
DPM3	6110	2.47781e-07	0.713287	0.622623	SpatialDE
HSPA8	6113	2.50201e-07	0.714452	0.622486	SpatialDE
TAF10	6123	2.61668e-07	0.715618	0.621868	SpatialDE
IFI16	6126	2.63631e-07	0.716783	0.621731	SpatialDE
UQCR10	6155	2.94232e-07	0.717949	0.619809	SpatialDE
HNRNPA2B1	6190	3.38795e-07	0.719114	0.617475	SpatialDE
ZNF292	6191	3.43878e-07	0.72028	0.617475	SpatialDE
SDHC	6192	3.44871e-07	0.721445	0.617475	SpatialDE
RBM33	6222	3.85672e-07	0.722611	0.615485	SpatialDE
SEL1L	6231	4.04835e-07	0.723776	0.614936	SpatialDE
PFDN6	6283	5.07024e-07	0.724942	0.611435	SpatialDE
APLP2	6313	5.55077e-07	0.726107	0.609445	SpatialDE
OSER1	6328	5.80738e-07	0.727273	0.608484	SpatialDE
FUS	6352	6.2468e-07	0.728438	0.606905	SpatialDE
IER5	6415	8.08783e-07	0.729604	0.602649	SpatialDE
TMED9	6432	8.55784e-07	0.730769	0.601551	SpatialDE
KIF22	6433	8.59086e-07	0.731935	0.601551	SpatialDE
NOC2L	6444	8.97799e-07	0.7331	0.600865	SpatialDE
SUPT16H	6446	9.08962e-07	0.734266	0.600796	SpatialDE
DNAJA1	6496	1.13355e-06	0.735431	0.597433	SpatialDE
BAG3	6521	1.23357e-06	0.736597	0.595786	SpatialDE
ARPC5	6555	1.35412e-06	0.737762	0.59352	SpatialDE
GOLGB1	6556	1.35412e-06	0.738928	0.59352	SpatialDE
CHPT1	6569	1.39937e-06	0.740093	0.592697	SpatialDE
SLC25A25	6592	1.54544e-06	0.741259	0.591187	SpatialDE
MRPL54	6600	1.56244e-06	0.742424	0.590706	SpatialDE
MKNK2	6618	1.67566e-06	0.74359	0.589539	SpatialDE
SARAF	6631	1.76739e-06	0.744755	0.588716	SpatialDE
LMAN2	6635	1.77701e-06	0.745921	0.58851	SpatialDE
SNRPG	6653	1.84526e-06	0.747086	0.587343	SpatialDE
PPP1R15A	6663	1.87867e-06	0.748252	0.586725	SpatialDE
TMEM176B	6856	3.28213e-06	0.749417	0.573547	SpatialDE
HSPA1B	6865	3.33575e-06	0.750583	0.572997	SpatialDE
BRD2	6877	3.43918e-06	0.751748	0.572242	SpatialDE
NDUFAB1	6926	4.14899e-06	0.752914	0.568948	SpatialDE
NCK1	6963	4.57814e-06	0.754079	0.566477	SpatialDE
ADI1	6964	4.57919e-06	0.755245	0.566477	SpatialDE
EIF3E	6976	4.77256e-06	0.75641	0.565722	SpatialDE
ERH	7001	5.14699e-06	0.757576	0.564074	SpatialDE
SCPEP1	7031	5.63622e-06	0.758741	0.562084	SpatialDE
TMEM9	7067	6.24297e-06	0.759907	0.559682	SpatialDE
WEE1	7071	6.3749e-06	0.761072	0.559476	SpatialDE
GSTK1	7073	6.41505e-06	0.762238	0.559407	SpatialDE
TM7SF2	7092	7.03684e-06	0.763403	0.558171	SpatialDE
HSPA5	7107	7.20954e-06	0.764569	0.557211	SpatialDE
LAP3	7130	7.97296e-06	0.765734	0.5557	SpatialDE
MACF1	7150	8.58511e-06	0.7669	0.554396	SpatialDE
HINT1	7159	8.87929e-06	0.768065	0.553847	SpatialDE
FHL2	7169	9.03531e-06	0.769231	0.553229	SpatialDE
CAND1	7182	9.37885e-06	0.770396	0.552406	SpatialDE
CCND1	7247	1.16692e-05	0.771562	0.548013	SpatialDE
ANP32E	7291	1.324e-05	0.772727	0.545061	SpatialDE
CD55	7310	1.38777e-05	0.773893	0.543826	SpatialDE
RBM8A	7318	1.44527e-05	0.775058	0.543345	SpatialDE
ANP32B	7331	1.50829e-05	0.776224	0.542522	SpatialDE
SSR3	7359	1.63224e-05	0.777389	0.540669	SpatialDE
DDX5	7362	1.65618e-05	0.778555	0.540531	SpatialDE
PSMA3	7404	1.93984e-05	0.77972	0.537717	SpatialDE
FNBP4	7417	2.01727e-05	0.780886	0.536893	SpatialDE
CEBPB	7462	2.39457e-05	0.782051	0.533873	SpatialDE
NDUFA1	7507	2.71165e-05	0.783217	0.530853	SpatialDE
SNRNP70	7513	2.75345e-05	0.784382	0.53051	SpatialDE
HACD3	7544	3.12222e-05	0.785548	0.528451	SpatialDE
GPBP1	7546	3.1581e-05	0.786713	0.528382	SpatialDE
SDCBP	7577	3.50133e-05	0.787879	0.526323	SpatialDE
PARP14	7595	3.74725e-05	0.789044	0.525156	SpatialDE
PDIA6	7602	3.79827e-05	0.79021	0.524744	SpatialDE
BAG1	7621	4.09134e-05	0.791375	0.523509	SpatialDE
CRIM1	7623	4.11726e-05	0.792541	0.52344	SpatialDE
WBP1	7640	4.28916e-05	0.793706	0.522342	SpatialDE
NUDC	7650	4.36017e-05	0.794872	0.521724	SpatialDE
ARHGEF12	7774	6.81876e-05	0.796037	0.513282	SpatialDE
CUTA	7790	7.25239e-05	0.797203	0.512252	SpatialDE
PRKAR1A	7794	7.30985e-05	0.798368	0.512046	SpatialDE
RPS27L	7875	9.63793e-05	0.799534	0.506555	SpatialDE
RBBP7	7877	9.71433e-05	0.800699	0.506486	SpatialDE
MRPS30	7878	9.74994e-05	0.801865	0.506486	SpatialDE
CELF1	7887	9.85707e-05	0.80303	0.505937	SpatialDE
ATP6V0E1	7893	9.99545e-05	0.804196	0.505594	SpatialDE
IFIT1	7909	0.000106495	0.805361	0.504564	SpatialDE
CSNK1A1	7981	0.000133378	0.806527	0.499691	SpatialDE
CALM3	7995	0.000137248	0.807692	0.498799	SpatialDE
YPEL5	8098	0.000194854	0.808858	0.491798	SpatialDE
SEC61G	8108	0.000201735	0.810023	0.49118	SpatialDE
TMBIM4	8173	0.000245545	0.811189	0.486787	SpatialDE
OSTC	8202	0.00026632	0.812354	0.484865	SpatialDE
SAC3D1	8278	0.000336973	0.81352	0.479717	SpatialDE
EIF4A2	8330	0.000394772	0.814685	0.476217	SpatialDE
SLC38A2	8404	0.000480456	0.815851	0.471206	SpatialDE
ADAM17	8422	0.00050995	0.817016	0.470039	SpatialDE
ACADSB	8461	0.000545265	0.818182	0.467431	SpatialDE
ECHS1	8466	0.000549149	0.819347	0.467156	SpatialDE
TMEM258	8470	0.000550405	0.820513	0.46695	SpatialDE
ZFAND2A	8498	0.000594744	0.821678	0.465097	SpatialDE
YPEL3	8514	0.000621993	0.822844	0.464068	SpatialDE
PPT1	8558	0.000705852	0.824009	0.461116	SpatialDE
PSIP1	8569	0.000728035	0.825175	0.46043	SpatialDE
DDX42	8585	0.000753577	0.82634	0.4594	SpatialDE
STAT1	8597	0.000766691	0.827506	0.458645	SpatialDE
COMT	8627	0.000819407	0.828671	0.456655	SpatialDE
N4BP2L2	8637	0.000831671	0.829837	0.456037	SpatialDE
NUCB2	8665	0.000873807	0.831002	0.454184	SpatialDE
H2AFV	8695	0.000923432	0.832168	0.452193	SpatialDE
ZFP36	8700	0.000931491	0.833333	0.451918	SpatialDE
HMGN2	8728	0.000969089	0.834499	0.450065	SpatialDE
HEBP2	8772	0.00106754	0.835664	0.447114	SpatialDE
COPE	8789	0.0010946	0.83683	0.446016	SpatialDE
RAB6A	8923	0.00140737	0.837995	0.436887	SpatialDE
SPCS2	8957	0.00154036	0.839161	0.434621	SpatialDE
PSMD4	8970	0.00156538	0.840326	0.433798	SpatialDE
ARPC3	8971	0.00157293	0.841492	0.433798	SpatialDE
TPRKB	9035	0.00174049	0.842657	0.429474	SpatialDE
ZBTB44	9098	0.00191199	0.843823	0.425218	SpatialDE
MRPL24	9099	0.00191631	0.844988	0.425218	SpatialDE
TMED7	9133	0.00200591	0.846154	0.422953	SpatialDE
BANF1	9139	0.00201704	0.847319	0.42261	SpatialDE
REEP5	9193	0.00221317	0.848485	0.418972	SpatialDE
MYH9	9215	0.00231463	0.84965	0.41753	SpatialDE
DUT	9217	0.00232409	0.850816	0.417462	SpatialDE
ESD	9218	0.00232464	0.851981	0.417462	SpatialDE
MARCKS	9299	0.00265584	0.853147	0.411971	SpatialDE
PRDX1	9316	0.00274526	0.854312	0.410872	SpatialDE
LAMTOR4	9318	0.00275262	0.855478	0.410804	SpatialDE
PIN4	9320	0.00275906	0.856643	0.410735	SpatialDE
RHOBTB3	9324	0.00276975	0.857809	0.410529	SpatialDE
SIAH2	9335	0.0028281	0.858974	0.409843	SpatialDE
P4HB	9344	0.00287195	0.86014	0.409294	SpatialDE
ARMT1	9380	0.00302508	0.861305	0.406891	SpatialDE
DAP	9395	0.00310221	0.862471	0.40593	SpatialDE
PSMB10	9402	0.00312579	0.863636	0.405519	SpatialDE
ARPC2	9413	0.00317633	0.864802	0.404832	SpatialDE
MCL1	9427	0.00323363	0.865967	0.40394	SpatialDE
CLTC	9431	0.00323919	0.867133	0.403734	SpatialDE
MGST3	9453	0.00332186	0.868298	0.402293	SpatialDE
TIMM8B	9471	0.0034163	0.869464	0.401126	SpatialDE
LPIN1	9527	0.00362628	0.870629	0.397351	SpatialDE
SRP9	9545	0.00377613	0.871795	0.396184	SpatialDE
PATZ1	9568	0.00387569	0.87296	0.394674	SpatialDE
ZNHIT1	9581	0.00392254	0.874126	0.39385	SpatialDE
AP2A1	9635	0.00423497	0.875291	0.390212	SpatialDE
DNAJB6	9670	0.00445239	0.876457	0.387878	SpatialDE
PNISR	9696	0.00457873	0.877622	0.386162	SpatialDE
BMP2K	9717	0.00472947	0.878788	0.38479	SpatialDE
KLF10	9734	0.00486579	0.879953	0.383691	SpatialDE
CDC42EP1	9748	0.00492004	0.881119	0.382799	SpatialDE
EMP2	9753	0.00493303	0.882284	0.382525	SpatialDE
ANKRD17	9904	0.00591465	0.88345	0.372229	SpatialDE
C6orf62	9911	0.00597367	0.884615	0.371817	SpatialDE
PSMD8	9920	0.00604222	0.885781	0.371268	SpatialDE
TMED10	9948	0.00626805	0.886946	0.369415	SpatialDE
GRHPR	9949	0.00627378	0.888112	0.369415	SpatialDE
DCAF10	9977	0.00650861	0.889277	0.367561	SpatialDE
KRTCAP2	10007	0.00675898	0.890443	0.365571	SpatialDE
PCMTD1	10021	0.0068554	0.891608	0.364678	SpatialDE
EPB41L4A-AS1	10045	0.0070182	0.892774	0.3631	SpatialDE
ISOC1	10057	0.00708771	0.893939	0.362345	SpatialDE
EIF2S3	10082	0.00733601	0.895105	0.360697	SpatialDE
LSM3	10090	0.00739336	0.89627	0.360217	SpatialDE
TBL1XR1	10116	0.00764812	0.897436	0.358501	SpatialDE
NARF	10132	0.00778848	0.898601	0.357471	SpatialDE
G6PD	10170	0.0082123	0.899767	0.354932	SpatialDE
GRN	10183	0.00832982	0.900932	0.354108	SpatialDE
ASH1L	10202	0.00849623	0.902098	0.352873	SpatialDE
AMFR	10210	0.00854255	0.903263	0.352392	SpatialDE
AKR1A1	10218	0.00861994	0.904429	0.351912	SpatialDE
PRDX3	10286	0.0093154	0.905594	0.347313	SpatialDE
PHIP	10293	0.00945606	0.90676	0.346901	SpatialDE
HNRNPA0	10296	0.00948402	0.907925	0.346764	SpatialDE
WSB1	10313	0.00966018	0.909091	0.345665	SpatialDE
STAT3	10327	0.00980852	0.910256	0.344773	SpatialDE
UQCRH	10360	0.0103004	0.911422	0.342577	SpatialDE
EIF3K	10396	0.0107702	0.912587	0.340174	SpatialDE
RAD21	10458	0.011905	0.913753	0.335987	SpatialDE
HNRNPR	10481	0.0122667	0.914918	0.334477	SpatialDE
VPS29	10503	0.0126092	0.916084	0.333036	SpatialDE
RNF7	10517	0.0128317	0.917249	0.332144	SpatialDE
ASAH1	10556	0.0137226	0.918415	0.329535	SpatialDE
MRPL18	10563	0.0138326	0.91958	0.329123	SpatialDE
SERTAD1	10575	0.0141358	0.920746	0.328368	SpatialDE
DNAJC3	10586	0.0142627	0.921911	0.327682	SpatialDE
ZFAND6	10623	0.0147351	0.923077	0.325211	SpatialDE
CDV3	10693	0.0156767	0.924242	0.320475	SpatialDE
PSMB3	10796	0.0171267	0.925408	0.313474	SpatialDE
ELMSAN1	10807	0.0173601	0.926573	0.312787	SpatialDE
SNX17	10830	0.0179835	0.927739	0.311277	SpatialDE
GADD45B	10948	0.0204959	0.928904	0.303247	SpatialDE
NDUFB11	10969	0.0209578	0.93007	0.301874	SpatialDE
RBX1	11101	0.0243232	0.931235	0.292882	SpatialDE
NDFIP1	11120	0.0246108	0.932401	0.291647	SpatialDE
EPC1	11130	0.0247448	0.933566	0.291029	SpatialDE
MBNL2	11172	0.0256151	0.934732	0.288215	SpatialDE
ARCN1	11227	0.0271525	0.935897	0.284508	SpatialDE
CYB5A	11273	0.0284063	0.937063	0.281419	SpatialDE
SMC3	11314	0.0295206	0.938228	0.278674	SpatialDE
ZFAND5	11450	0.0331035	0.939394	0.269408	SpatialDE
RNMT	11502	0.0347858	0.940559	0.265907	SpatialDE
NDUFC1	11515	0.0351687	0.941725	0.265083	SpatialDE
ATP6AP2	11517	0.0351773	0.94289	0.265015	SpatialDE
CYP27A1	11561	0.0363574	0.944056	0.262063	SpatialDE
NDUFB3	11627	0.0386782	0.945221	0.257602	SpatialDE
SAT2	11628	0.0386946	0.946387	0.257602	SpatialDE
VDAC3	11638	0.0391665	0.947552	0.256984	SpatialDE
SKA2	11648	0.0396168	0.948718	0.256366	SpatialDE
DDIT3	11671	0.040172	0.949883	0.254856	SpatialDE
MAP1LC3B	11756	0.0435766	0.951049	0.249091	SpatialDE
RAB3GAP1	11758	0.0437254	0.952214	0.249022	SpatialDE
SCOC	11792	0.0450561	0.95338	0.246757	SpatialDE
SERTAD3	11807	0.0453176	0.954545	0.245796	SpatialDE
ATXN10	11838	0.0464593	0.955711	0.243737	SpatialDE
SLC39A6	11948	0.0512865	0.956876	0.236255	SpatialDE
COX17	12036	0.0549846	0.958042	0.230283	SpatialDE
WDR83OS	12084	0.0569455	0.959207	0.227057	SpatialDE
SETD5	12103	0.0577208	0.960373	0.225822	SpatialDE
HMG20B	12186	0.060723	0.961538	0.220194	SpatialDE
MT-ATP8	12264	0.064213	0.962704	0.214908	SpatialDE
TMEM101	12372	0.0686417	0.963869	0.207564	SpatialDE
H3F3B	12622	0.0826648	0.965035	0.190473	SpatialDE
MDH2	12685	0.0868819	0.9662	0.186217	SpatialDE
IFIT3	12723	0.0890667	0.967366	0.183678	SpatialDE
KMT2C	12793	0.0925603	0.968531	0.178942	SpatialDE
IAH1	12794	0.0927557	0.969697	0.178942	SpatialDE
ETV6	12828	0.0951172	0.970862	0.176677	SpatialDE
LMAN1	12872	0.0979514	0.972028	0.173725	SpatialDE
MAGED1	12935	0.101434	0.973193	0.169469	SpatialDE
HNRNPA3	12962	0.103255	0.974359	0.167685	SpatialDE
UBE2B	13108	0.115307	0.975524	0.157732	SpatialDE
COPZ1	13136	0.11785	0.97669	0.155879	SpatialDE
ERRFI1	13169	0.120148	0.977855	0.153682	SpatialDE
DAD1	13197	0.122535	0.979021	0.151829	SpatialDE
MIA3	13202	0.12293	0.980186	0.151555	SpatialDE
RBBP6	13304	0.133076	0.981352	0.144622	SpatialDE
P4HA1	13339	0.136149	0.982517	0.142288	SpatialDE
DYNC1H1	13340	0.136213	0.983683	0.142288	SpatialDE
CSRNP1	13419	0.145373	0.984848	0.136935	SpatialDE
SUB1	13645	0.173478	0.986014	0.121491	SpatialDE
PEBP1	13656	0.174767	0.987179	0.120804	SpatialDE
YPEL2	13731	0.18872	0.988345	0.115725	SpatialDE
ZSWIM7	13775	0.198518	0.98951	0.112774	SpatialDE
GNB1	13874	0.219665	0.990676	0.106047	SpatialDE
USP1	14044	0.264252	0.991841	0.0944471	SpatialDE
HOOK3	14186	0.31656	0.993007	0.084769	SpatialDE
COMMD4	14290	0.354675	0.994172	0.0776992	SpatialDE
CYHR1	14346	0.376302	0.995338	0.0739241	SpatialDE
CREB3L2	14575	0.474048	0.996503	0.0582744	SpatialDE
DNAJB9	15015	0.499559	0.997669	0.0281419	SpatialDE
SQSTM1	15137	0.499559	0.998834	0.0198366	SpatialDE
SPAG9	15414	0.499559	1	0.000892306	SpatialDE
S100P	14	5.0647e-15	0.0011655	0.999108	SPARK
COL1A2	22	5.0647e-15	0.002331	0.998627	SPARK
CA2	28	5.0647e-15	0.0034965	0.998284	SPARK
MALAT1	35	5.0647e-15	0.004662	0.997872	SPARK
MGP	36	5.0647e-15	0.00582751	0.997872	SPARK
PRSS8	44	5.0647e-15	0.00699301	0.997392	SPARK
NOC2L	63	5.0647e-15	0.00815851	0.996156	SPARK
ISG15	65	5.0647e-15	0.00932401	0.996088	SPARK
PARK7	103	5.0647e-15	0.0104895	0.993548	SPARK
ENO1	104	5.0647e-15	0.011655	0.993548	SPARK
CLSTN1	109	5.0647e-15	0.0128205	0.993273	SPARK
PGD	111	5.0647e-15	0.013986	0.993205	SPARK
C1QA	154	5.0647e-15	0.0151515	0.990322	SPARK
C1QC	155	5.0647e-15	0.016317	0.990322	SPARK
C1QB	156	5.0647e-15	0.0174825	0.990322	SPARK
ID3	161	5.0647e-15	0.018648	0.990047	SPARK
RSRP1	174	5.0647e-15	0.0198135	0.989224	SPARK
STMN1	177	5.0647e-15	0.020979	0.989086	SPARK
SH3BGRL3	182	5.0647e-15	0.0221445	0.988812	SPARK
CD52	184	5.0647e-15	0.02331	0.988743	SPARK
SFN	188	5.0647e-15	0.0244755	0.988537	SPARK
IFI6	196	5.0647e-15	0.025641	0.988057	SPARK
LAPTM5	209	5.0647e-15	0.0268065	0.987233	SPARK
SERINC2	213	5.0647e-15	0.027972	0.987027	SPARK
PTPRF	268	5.0647e-15	0.0291375	0.983321	SPARK
NASP	283	5.0647e-15	0.030303	0.98236	SPARK
TSPAN1	286	5.0647e-15	0.0314685	0.982223	SPARK
PDZK1IP1	288	5.0647e-15	0.032634	0.982154	SPARK
TMEM59	306	5.0647e-15	0.0337995	0.980987	SPARK
DHCR24	310	5.0647e-15	0.034965	0.980781	SPARK
JUN	316	5.0647e-15	0.0361305	0.980438	SPARK
NFIA	319	5.0647e-15	0.037296	0.980301	SPARK
ABCD3	366	5.0647e-15	0.0384615	0.977143	SPARK
PRPF38B	381	5.0647e-15	0.039627	0.976182	SPARK
KIAA1324	383	5.0647e-15	0.0407925	0.976114	SPARK
LAMTOR5	393	5.0647e-15	0.041958	0.975496	SPARK
HMGCS2	424	5.0647e-15	0.0431235	0.973437	SPARK
RBM8A	433	5.0647e-15	0.044289	0.972888	SPARK
TXNIP	436	5.0647e-15	0.0454545	0.97275	SPARK
SELENBP1	460	5.0647e-15	0.04662	0.971172	SPARK
S100A10	465	5.0647e-15	0.0477855	0.970897	SPARK
S100A11	466	5.0647e-15	0.048951	0.970897	SPARK
S100A9	467	5.0647e-15	0.0501166	0.970897	SPARK
S100A6	468	5.0647e-15	0.0512821	0.970897	SPARK
S100A4	469	5.0647e-15	0.0524476	0.970897	SPARK
S100A16	471	5.0647e-15	0.0536131	0.970828	SPARK
S100A14	472	5.0647e-15	0.0547786	0.970828	SPARK
S100A13	473	5.0647e-15	0.0559441	0.970828	SPARK
ILF2	475	5.0647e-15	0.0571096	0.97076	SPARK
RAB13	481	5.0647e-15	0.0582751	0.970417	SPARK
CKS1B	491	5.0647e-15	0.0594406	0.969799	SPARK
EFNA1	497	5.0647e-15	0.0606061	0.969456	SPARK
SLC50A1	498	5.0647e-15	0.0617716	0.969456	SPARK
DPM3	499	5.0647e-15	0.0629371	0.969456	SPARK
MUC1	500	5.0647e-15	0.0641026	0.969456	SPARK
SSR2	513	5.0647e-15	0.0652681	0.968632	SPARK
LAMTOR2	515	5.0647e-15	0.0664336	0.968563	SPARK
RAB25	516	5.0647e-15	0.0675991	0.968563	SPARK
LMNA	518	5.0647e-15	0.0687646	0.968495	SPARK
CCT3	521	5.0647e-15	0.0699301	0.968357	SPARK
IFI16	538	5.0647e-15	0.0710956	0.967259	SPARK
TAGLN2	544	5.0647e-15	0.0722611	0.966916	SPARK
TSTD1	561	5.0647e-15	0.0734266	0.965818	SPARK
FCER1G	567	5.0647e-15	0.0745921	0.965475	SPARK
SDHC	569	5.0647e-15	0.0757576	0.965406	SPARK
UAP1	575	5.0647e-15	0.0769231	0.965063	SPARK
ATP1B1	590	5.0647e-15	0.0780886	0.964102	SPARK
PRRC2C	596	5.0647e-15	0.0792541	0.963759	SPARK
SUCO	598	5.0647e-15	0.0804196	0.96369	SPARK
PRDX6	599	5.0647e-15	0.0815851	0.96369	SPARK
CACYBP	604	5.0647e-15	0.0827506	0.963415	SPARK
QSOX1	614	5.0647e-15	0.0839161	0.962798	SPARK
IER5	615	5.0647e-15	0.0850816	0.962798	SPARK
GLUL	616	5.0647e-15	0.0862471	0.962798	SPARK
ARPC5	620	5.0647e-15	0.0874126	0.962592	SPARK
EDEM3	622	5.0647e-15	0.0885781	0.962523	SPARK
CSRP1	642	5.0647e-15	0.0897436	0.961219	SPARK
ELF3	649	5.0647e-15	0.0909091	0.960807	SPARK
UBE2T	652	5.0647e-15	0.0920746	0.96067	SPARK
TMEM183A	655	5.0647e-15	0.0932401	0.960533	SPARK
BTG2	657	5.0647e-15	0.0944056	0.960464	SPARK
SNRPE	661	5.0647e-15	0.0955711	0.960258	SPARK
NUCKS1	673	5.0647e-15	0.0967366	0.959503	SPARK
ATF3	701	5.0647e-15	0.0979021	0.95765	SPARK
ENAH	725	5.0647e-15	0.0990676	0.956071	SPARK
TMEM63A	728	5.0647e-15	0.100233	0.955934	SPARK
GUK1	735	5.0647e-15	0.101399	0.955522	SPARK
ID2	779	5.0647e-15	0.102564	0.952571	SPARK
RRM2	784	5.0647e-15	0.10373	0.952296	SPARK
LAPTM4A	795	5.0647e-15	0.104895	0.95161	SPARK
RHOB	798	5.0647e-15	0.106061	0.951472	SPARK
PPM1G	817	5.0647e-15	0.107226	0.950237	SPARK
PPP1CB	822	5.0647e-15	0.108392	0.949962	SPARK
LBH	825	5.0647e-15	0.109557	0.949825	SPARK
ATL2	838	5.0647e-15	0.110723	0.949001	SPARK
SRSF7	840	5.0647e-15	0.111888	0.948933	SPARK
ZFP36L2	844	5.0647e-15	0.113054	0.948727	SPARK
CALM2	852	5.0647e-15	0.114219	0.948246	SPARK
EPCAM	853	5.0647e-15	0.115385	0.948246	SPARK
EFEMP1	862	5.0647e-15	0.11655	0.947697	SPARK
MDH1	866	5.0647e-15	0.117716	0.947491	SPARK
GFPT1	880	5.0647e-15	0.118881	0.946599	SPARK
MXD1	884	5.0647e-15	0.120047	0.946393	SPARK
SNRPG	886	5.0647e-15	0.121212	0.946324	SPARK
SPR	891	5.0647e-15	0.122378	0.94605	SPARK
CAPG	909	5.0647e-15	0.123543	0.944883	SPARK
VAMP8	911	5.0647e-15	0.124709	0.944814	SPARK
IGKC	932	5.0647e-15	0.125874	0.943442	SPARK
FHL2	960	5.0647e-15	0.12704	0.941588	SPARK
NIFK	988	5.0647e-15	0.128205	0.939735	SPARK
CERS6	1031	5.0647e-15	0.129371	0.936852	SPARK
CDCA7	1040	5.0647e-15	0.130536	0.936303	SPARK
COL3A1	1058	5.0647e-15	0.131702	0.935136	SPARK
HSPD1	1075	5.0647e-15	0.132867	0.934038	SPARK
HSPE1	1076	5.0647e-15	0.134033	0.934038	SPARK
IDH1	1102	5.0647e-15	0.135198	0.932322	SPARK
FN1	1105	5.0647e-15	0.136364	0.932185	SPARK
IGFBP5	1109	5.0647e-15	0.137529	0.931979	SPARK
NCL	1153	5.0647e-15	0.138695	0.929027	SPARK
COL6A3	1168	5.0647e-15	0.13986	0.928066	SPARK
HES6	1174	5.0647e-15	0.141026	0.927723	SPARK
DTYMK	1194	5.0647e-15	0.142191	0.926419	SPARK
BHLHE40	1203	5.0647e-15	0.143357	0.92587	SPARK
THUMPD3-AS1	1208	5.0647e-15	0.144522	0.925595	SPARK
SLC4A7	1243	5.0647e-15	0.145688	0.923262	SPARK
STT3B	1246	5.0647e-15	0.146853	0.923124	SPARK
PDCD6IP	1255	5.0647e-15	0.148019	0.922575	SPARK
LRIG1	1359	5.0647e-15	0.149184	0.915506	SPARK
MTRNR2L12	1372	5.0647e-15	0.15035	0.914682	SPARK
NFKBIZ	1384	5.0647e-15	0.151515	0.913927	SPARK
FAM162A	1425	5.0647e-15	0.152681	0.911181	SPARK
H1FX	1449	5.0647e-15	0.153846	0.909603	SPARK
NCK1	1460	5.0647e-15	0.155012	0.908916	SPARK
TM4SF1	1479	5.0647e-15	0.156177	0.907681	SPARK
SERP1	1482	5.0647e-15	0.157343	0.907543	SPARK
GMPS	1491	5.0647e-15	0.158508	0.906994	SPARK
CCNL1	1492	5.0647e-15	0.159674	0.906994	SPARK
SMC4	1497	5.0647e-15	0.160839	0.90672	SPARK
RPL22L1	1513	5.0647e-15	0.162005	0.90569	SPARK
TNFSF10	1517	5.0647e-15	0.16317	0.905484	SPARK
ECT2	1519	5.0647e-15	0.164336	0.905416	SPARK
HES1	1556	5.0647e-15	0.165501	0.902945	SPARK
SLBP	1584	5.0647e-15	0.166667	0.901091	SPARK
C4orf48	1590	5.0647e-15	0.167832	0.900748	SPARK
SOD3	1614	5.0647e-15	0.168998	0.899169	SPARK
UGDH	1629	5.0647e-15	0.170163	0.898209	SPARK
IGFBP7	1655	5.0647e-15	0.171329	0.896493	SPARK
AREG	1672	5.0647e-15	0.172494	0.895394	SPARK
CCNI	1685	5.0647e-15	0.17366	0.894571	SPARK
CCNG2	1686	5.0647e-15	0.174825	0.894571	SPARK
SPARCL1	1702	5.0647e-15	0.175991	0.893541	SPARK
H2AFZ	1717	5.0647e-15	0.177156	0.89258	SPARK
RPL34	1729	5.0647e-15	0.178322	0.891825	SPARK
SNHG8	1739	5.0647e-15	0.179487	0.891207	SPARK
HMGB2	1805	5.0647e-15	0.180653	0.886746	SPARK
CCT5	1840	5.0647e-15	0.181818	0.884412	SPARK
HMGCS1	1869	5.0647e-15	0.182984	0.88249	SPARK
GPBP1	1886	5.0647e-15	0.184149	0.881392	SPARK
CCNB1	1899	5.0647e-15	0.185315	0.880568	SPARK
MCCC2	1904	5.0647e-15	0.18648	0.880294	SPARK
IRF1	1967	5.0647e-15	0.187646	0.876038	SPARK
VDAC1	1973	5.0647e-15	0.188811	0.875695	SPARK
PITX1	1978	5.0647e-15	0.189977	0.87542	SPARK
TGFBI	1981	5.0647e-15	0.191142	0.875283	SPARK
EGR1	1988	5.0647e-15	0.192308	0.874871	SPARK
HSPA9	1989	5.0647e-15	0.193473	0.874871	SPARK
PAIP2	1992	5.0647e-15	0.194639	0.874734	SPARK
CYSTM1	1997	5.0647e-15	0.195804	0.874459	SPARK
CD74	2023	5.0647e-15	0.19697	0.872743	SPARK
TNIP1	2027	5.0647e-15	0.198135	0.872538	SPARK
SPARC	2032	5.0647e-15	0.199301	0.872263	SPARK
ATOX1	2033	5.0647e-15	0.200466	0.872263	SPARK
PTTG1	2051	5.0647e-15	0.201632	0.871096	SPARK
NPM1	2062	5.0647e-15	0.202797	0.87041	SPARK
DUSP1	2066	5.0647e-15	0.203963	0.870204	SPARK
HIGD2A	2074	5.0647e-15	0.205128	0.869723	SPARK
LMAN2	2081	5.0647e-15	0.206294	0.869312	SPARK
NHP2	2090	5.0647e-15	0.207459	0.868762	SPARK
HNRNPAB	2091	5.0647e-15	0.208625	0.868762	SPARK
HNRNPH1	2095	5.0647e-15	0.20979	0.868557	SPARK
CANX	2096	5.0647e-15	0.210956	0.868557	SPARK
DSP	2126	5.0647e-15	0.212121	0.866566	SPARK
DEK	2143	5.0647e-15	0.213287	0.865468	SPARK
SOX4	2146	5.0647e-15	0.214452	0.86533	SPARK
GMNN	2151	5.0647e-15	0.215618	0.865056	SPARK
HLA-F	2171	5.0647e-15	0.216783	0.863752	SPARK
HLA-A	2172	5.0647e-15	0.217949	0.863752	SPARK
HLA-E	2179	5.0647e-15	0.219114	0.86334	SPARK
TUBB	2186	5.0647e-15	0.22028	0.862928	SPARK
IER3	2187	5.0647e-15	0.221445	0.862928	SPARK
DDR1	2188	5.0647e-15	0.222611	0.862928	SPARK
HLA-C	2194	5.0647e-15	0.223776	0.862585	SPARK
HLA-B	2195	5.0647e-15	0.224942	0.862585	SPARK
HSPA1A	2208	5.0647e-15	0.226107	0.861761	SPARK
HSPA1B	2209	5.0647e-15	0.227273	0.861761	SPARK
HLA-DRA	2219	5.0647e-15	0.228438	0.861144	SPARK
HLA-DRB1	2220	5.0647e-15	0.229604	0.861144	SPARK
HLA-DQA1	2221	5.0647e-15	0.230769	0.861144	SPARK
HLA-DQB1	2222	5.0647e-15	0.231935	0.861144	SPARK
PSMB8	2225	5.0647e-15	0.2331	0.861006	SPARK
PSMB9	2227	5.0647e-15	0.234266	0.860938	SPARK
TAP1	2228	5.0647e-15	0.235431	0.860938	SPARK
HLA-DMA	2230	5.0647e-15	0.236597	0.860869	SPARK
HLA-DPA1	2232	5.0647e-15	0.237762	0.8608	SPARK
HLA-DPB1	2233	5.0647e-15	0.238928	0.8608	SPARK
PFDN6	2237	5.0647e-15	0.240093	0.860594	SPARK
TAPBP	2238	5.0647e-15	0.241259	0.860594	SPARK
HMGA1	2244	5.0647e-15	0.242424	0.860251	SPARK
RPS10	2245	5.0647e-15	0.24359	0.860251	SPARK
SRSF3	2260	5.0647e-15	0.244755	0.85929	SPARK
CDKN1A	2261	5.0647e-15	0.245921	0.85929	SPARK
VEGFA	2288	5.0647e-15	0.247086	0.857506	SPARK
MCM3	2299	5.0647e-15	0.248252	0.856819	SPARK
SYNCRIP	2325	5.0647e-15	0.249417	0.855103	SPARK
ZNF292	2327	5.0647e-15	0.250583	0.855035	SPARK
PNRC1	2331	5.0647e-15	0.251748	0.854829	SPARK
CD24	2344	5.0647e-15	0.252914	0.854005	SPARK
CD164	2350	5.0647e-15	0.254079	0.853662	SPARK
GJA1	2370	5.0647e-15	0.255245	0.852358	SPARK
NCOA7	2374	5.0647e-15	0.25641	0.852152	SPARK
CENPW	2375	5.0647e-15	0.257576	0.852152	SPARK
SGK1	2389	5.0647e-15	0.258741	0.85126	SPARK
MYB	2390	5.0647e-15	0.259907	0.85126	SPARK
TNFAIP3	2400	5.0647e-15	0.261072	0.850642	SPARK
PERP	2401	5.0647e-15	0.262238	0.850642	SPARK
ABRACL	2405	5.0647e-15	0.263403	0.850436	SPARK
CITED2	2406	5.0647e-15	0.264569	0.850436	SPARK
EZR	2431	5.0647e-15	0.265734	0.848789	SPARK
SOD2	2434	5.0647e-15	0.2669	0.848651	SPARK
NUDT1	2466	5.0647e-15	0.268065	0.846523	SPARK
RPA3	2486	5.0647e-15	0.269231	0.845219	SPARK
NDUFA4	2490	5.0647e-15	0.270396	0.845013	SPARK
ARL4A	2493	5.0647e-15	0.271562	0.844876	SPARK
TSPAN13	2496	5.0647e-15	0.272727	0.844739	SPARK
AGR2	2497	5.0647e-15	0.273893	0.844739	SPARK
TOMM7	2505	5.0647e-15	0.275058	0.844258	SPARK
HNRNPA2B1	2516	5.0647e-15	0.276224	0.843572	SPARK
GGCT	2535	5.0647e-15	0.277389	0.842336	SPARK
LSM5	2539	5.0647e-15	0.278555	0.842131	SPARK
SNHG15	2568	5.0647e-15	0.27972	0.840209	SPARK
CCT6A	2585	5.0647e-15	0.280886	0.83911	SPARK
CLDN3	2607	5.0647e-15	0.282051	0.837669	SPARK
CLDN4	2608	5.0647e-15	0.283217	0.837669	SPARK
GTF2I	2613	5.0647e-15	0.284382	0.837394	SPARK
HSPB1	2620	5.0647e-15	0.285548	0.836983	SPARK
SEMA3C	2628	5.0647e-15	0.286713	0.836502	SPARK
AKAP9	2641	5.0647e-15	0.287879	0.835678	SPARK
ARPC1B	2663	5.0647e-15	0.289044	0.834237	SPARK
AZGP1	2669	5.0647e-15	0.29021	0.833894	SPARK
MCM7	2671	5.0647e-15	0.291375	0.833825	SPARK
PCOLCE	2682	5.0647e-15	0.292541	0.833139	SPARK
AP1S1	2696	5.0647e-15	0.293706	0.832247	SPARK
FIS1	2701	5.0647e-15	0.294872	0.831972	SPARK
NAMPT	2712	5.0647e-15	0.296037	0.831286	SPARK
IFRD1	2715	5.0647e-15	0.297203	0.831148	SPARK
CAV1	2721	5.0647e-15	0.298368	0.830805	SPARK
CALU	2735	5.0647e-15	0.299534	0.829913	SPARK
ATP6V1F	2737	5.0647e-15	0.300699	0.829844	SPARK
CALD1	2746	5.0647e-15	0.301865	0.829295	SPARK
SSBP1	2764	5.0647e-15	0.30303	0.828128	SPARK
GSTK1	2767	5.0647e-15	0.304196	0.827991	SPARK
PDIA4	2775	5.0647e-15	0.305361	0.82751	SPARK
TMEM176B	2785	5.0647e-15	0.306527	0.826893	SPARK
TMEM176A	2786	5.0647e-15	0.307692	0.826893	SPARK
INSIG1	2799	5.0647e-15	0.308858	0.826069	SPARK
RBM33	2800	5.0647e-15	0.310023	0.826069	SPARK
CTSB	2815	5.0647e-15	0.311189	0.825108	SPARK
CLU	2845	5.0647e-15	0.312354	0.823118	SPARK
RAB11FIP1	2858	5.0647e-15	0.31352	0.822294	SPARK
EIF4EBP1	2859	5.0647e-15	0.314685	0.822294	SPARK
CEBPD	2870	5.0647e-15	0.315851	0.821608	SPARK
PRKDC	2871	5.0647e-15	0.317016	0.821608	SPARK
LYPLA1	2874	5.0647e-15	0.318182	0.82147	SPARK
GGH	2884	5.0647e-15	0.319347	0.820852	SPARK
FABP5	2912	5.0647e-15	0.320513	0.818999	SPARK
TP53INP1	2933	5.0647e-15	0.321678	0.817626	SPARK
UQCRB	2935	5.0647e-15	0.322844	0.817558	SPARK
COX6C	2946	5.0647e-15	0.324009	0.816871	SPARK
RNF19A	2948	5.0647e-15	0.325175	0.816803	SPARK
MRPL13	2970	5.0647e-15	0.32634	0.815361	SPARK
ATAD2	2973	5.0647e-15	0.327506	0.815224	SPARK
MTSS1	2977	5.0647e-15	0.328671	0.815018	SPARK
SQLE	2978	5.0647e-15	0.329837	0.815018	SPARK
[truncated: 3,149 more rows]

## Sheet: Fig.3c_auc
auc_1	auc_2
0.727	0.843
0.681	0.711
0.664	0.683
0.721	0.798
0.581	0.608
0.698	0.776

[truncated: 44 more sheets: Fig.3f, Fig.4a4b, Fig.4c, Fig.4d, Fig.5c_top_panel, Fig.5c_bottom_panel, Fig.5d, FigS1_hot, FigS2_stk, FigS3_gd, FigS4_hotspot, FigS5_streak, FigS6_gradient, Fig.S11c_RPS20_marginalExp, Fig.S11c_GAS5_marginalExp, Fig.s13e_sub1, Fig.s13e_sub2, Fig.s13e_sub3, Fig.s13e_sub4, Fig.s13e_sub5 …]
